# Supplementary material for: Open MoA: revealing the mechanism of action (MoA) based on network topology and hierarchy
Source: Bioinformatics. 2023 Oct 31;39(11):btad666. doi: 10.1093/bioinformatics/btad666 (PMC10637856; doi:10.1093/bioinformatics/btad666)
Supplement: btad666_Supplementary_Data [file btad666_supplementary_data.zip]

Archive with 8 entries (8 files):
- Supplementary Table 3.xlsx
- Supplementary Table 1.xlsx
- Supplementary Table 4.xlsx
- Fig.S2.jpeg
- Fig.S3.jpeg
- Fig.S1.jpeg
- Open_MoA_Supplementary_revised_10.19.docx
- Supplementary Table 2.xlsx
