# Supplementary material for: Open MoA: revealing the mechanism of action (MoA) based on network topology and hierarchy
Source: Bioinformatics. 2023 Oct 31;39(11):btad666. doi: 10.1093/bioinformatics/btad666 (PMC10637856; doi:10.1093/bioinformatics/btad666)
Supplement: btad666_Supplementary_Data [file btad666_supplementary_data.zip › Supplementary Table 3.xlsx]

## Sheet: Table Legends
Sheet number	Description
S1	Information for all interactions in metformin centric network.
S2	KEGG enrichement results (signaling pathways) of targets from the metformin subnetwork consisting of edges with top 0.5% PoA.
S3	KEGG enrichement results (signaling pathways) of targets from the metformin subnetwork consisting of edges with top 1% PoA.
S4	KEGG enrichement results (signaling pathways) of targets from the metformin subnetwork consisting of edges with top 2% PoA.
S5	OMIM analysis results (signaling pathways) of targets from the metformin subnetwork consisting of edges with top 0.5% PoA.
S6	OMIM analysis results (signaling pathways) of targets from the metformin subnetwork consisting of edges with top 1% PoA.
S7	OMIM analysis results (signaling pathways) of targets from the metformin subnetwork consisting of edges with top 2% PoA.
S8	Information for all interactions in JNK-IN-5A centric network.
S9	Details for the reconstruction from MAPK10 to PKLR.

## Sheet: S1
Vertex.A	Type.A	Vertex.B	Type.B	Relationship	combined_score	Penalty Score	Confidence Score
HTT	TF	SP1	Gene	Regulatory	0	0	1
PRKAB1	Protein	ULK1	Protein	PPI	796	0	1
PRKAB1	Protein	PRKAA1	Protein	PPI	995	0	1
RPTOR	Protein	MYC	Protein	PPI	710	0	1
RPTOR	Protein	YY1	Protein	PPI	973	0	1
PRKACA	Protein	RELA	Protein	PPI	946	0	1
ULK1	Protein	MTOR	Protein	PPI	991	0	1
ULK1	Protein	RPTOR	Protein	PPI	959	0	1
ULK1	Protein	HTT	Protein	PPI	763	0	1
STK11	Protein	TP53	Protein	PPI	945	0	1
HTT	Protein	PPARG	Protein	PPI	746	0	1
HTT	Protein	SP1	Protein	PPI	923	0	1
MTOR	Protein	YY1	Protein	PPI	948	0	1
Metformin	Drug	PRKAB1	Gene	Drug_Gene	0	0	1
PRKAB1	Protein	PRKAA2	Protein	PPI	998	1.81563e-268	1
PRKAA2	Protein	STK11	Protein	PPI	741	9.6502e-246	1
PRKAA1	Protein	STK11	Protein	PPI	705	1.08041e-245	1
HTT	TF	TP53	Gene	Regulatory	0	1.26167e-202	1
HTT	Protein	TP53	Protein	PPI	902	1.26167e-202	1
HTT	TF	REST	Gene	Regulatory	0	3.21456e-200	1
HTT	Protein	REST	Protein	PPI	799	3.21456e-200	1
ULK1	Protein	RB1CC1	Protein	PPI	998	3.23691e-200	1
RB1CC1	Protein	TP53	Protein	PPI	944	3.94086e-199	1
HTT	TF	TBP	Gene	Regulatory	0	4.37789e-181	1
HTT	TF	CREBBP	Gene	Regulatory	0	1.04834e-178	1
HTT	Protein	CREBBP	Protein	PPI	991	1.04834e-178	1
MTOR	Protein	STAT1	Protein	PPI	793	3.80573e-175	1
RPTOR	Protein	HIF1A	Protein	PPI	795	7.01744e-128	1
PRKAB1	Protein	PRKAG1	Protein	PPI	998	5.30591e-124	1
PRKAB1	Protein	PRKAB2	Protein	PPI	969	1.56124e-108	1
PRKAB2	Protein	PRKACA	Protein	PPI	730	1.56124e-108	1
PRKAG1	Protein	PRKACA	Protein	PPI	749	1.56124e-108	1
PRKAA1	Protein	PRKACA	Protein	PPI	726	1.8044e-108	1
TP53	TF	NFYA	Gene	Regulatory	0	1.293e-70	1
TP53	Protein	NFYA	Protein	PPI	973	1.293e-70	1
HTT	TF	SIN3A	Gene	Regulatory	0	1.55144e-69	1
ULK1	Protein	ATG101	Protein	PPI	978	7.89834e-69	1
ATG101	Protein	FOXO3	Protein	PPI	823	7.89834e-69	1
HTT	TF	NCOR1	Gene	Regulatory	0	3.619e-57	1
HTT	Protein	NCOR1	Protein	PPI	830	3.619e-57	1
STK11	Protein	SIRT1	Protein	PPI	778	3.74469e-49	1
HTT	TF	TCERG1	Gene	Regulatory	0	5.31081e-46	1
HTT	Protein	TCERG1	Protein	PPI	774	5.31081e-46	1
YY1	TF	CTCF	Gene	Regulatory	0	1.4947e-45	1
YY1	Protein	CTCF	Protein	PPI	947	1.4947e-45	1
TP53	TF	EGR1	Gene	Regulatory	0	1.01035e-40	1
HTT	TF	XRCC6	Gene	Regulatory	0	4.70335e-39	1
YY1	TF	GABPA	Gene	Regulatory	0	1.99706e-36	1
MTOR	Protein	PML	Protein	PPI	931	2.48022e-36	1
TP53	TF	E2F1	Gene	Regulatory	0	4.49239e-32	1
TP53	Protein	E2F1	Protein	PPI	867	4.49239e-32	1
YY1	TF	NCAPD2	Gene	Regulatory	0	7.83343e-31	1
RELA	TF	EGR1	Gene	Regulatory	0	9.61686e-31	1
ULK1	Protein	BECN1	Protein	PPI	906	1.36644e-28	1
STK11	Protein	ATM	Protein	PPI	837	6.52767e-27	1
TP53	TF	HSPA1A	Gene	Regulatory	0	1.48987e-25	1
TP53	Protein	HSPA1A	Protein	PPI	893	1.48987e-25	1
TP53	TF	E2F4	Gene	Regulatory	0	2.50833e-25	1
TP53	TF	PLK1	Gene	Regulatory	0	1.70447e-24	1
TP53	Protein	PLK1	Protein	PPI	891	1.70447e-24	1
HTT	TF	TUBB	Gene	Regulatory	0	2.72355e-24	1
ATM	TF	E2F1	Gene	Regulatory	0	3.08573e-24	1
PRKAA2	Protein	DCLRE1C	Protein	PPI	723	1.88144e-23	1
TP53	TF	HNF4A	Gene	Regulatory	0	6.05131e-23	1
TP53	Protein	HNF4A	Protein	PPI	783	6.05131e-23	1
NCOR1	Protein	CTCF	Protein	PPI	820	6.93144e-23	1
SIN3A	Protein	CTCF	Protein	PPI	875	6.93144e-23	1
HTT	TF	PIAS4	Gene	Regulatory	0	1.2221e-22	1
YY1	TF	EGR1	Gene	Regulatory	0	1.02458e-20	1
SP1	TF	IGFBP1	Gene	Regulatory	0	2.68032e-19	1
HIF1A	TF	IGFBP1	Gene	Regulatory	0	2.68032e-19	1
RXRA	TF	SULT2A1	Gene	Regulatory	0	2.89825e-19	1
HTT	Protein	IKBKG	Protein	PPI	710	1.05816e-18	1
PPARG	TF	GABPA	Gene	Regulatory	0	1.41317e-18	1
MYC	TF	GABPA	Gene	Regulatory	0	1.41317e-18	1
CREBBP	TF	GABPA	Gene	Regulatory	0	1.41317e-18	1
SP1	TF	GABPA	Gene	Regulatory	0	1.41317e-18	1
NFYA	TF	TPX2	Gene	Regulatory	0	2.87495e-18	1
SP1	TF	NFYA	Gene	Regulatory	0	3.3721e-18	1
SP1	Protein	NFYA	Protein	PPI	847	3.3721e-18	1
CREBBP	Protein	NFYA	Protein	PPI	714	4.24788e-18	1
YY1	TF	TUBB4B	Gene	Regulatory	0	7.43382e-18	1
SP1	TF	USF1	Gene	Regulatory	0	8.71747e-18	1
SP1	Protein	USF1	Protein	PPI	807	8.71747e-18	1
PPARG	TF	ITIH3	Gene	Regulatory	0	1.14209e-17	1
MYC	TF	INCENP	Gene	Regulatory	0	1.14209e-17	1
MYC	TF	FOXRED2	Gene	Regulatory	0	2.02058e-17	1
TP53	TF	PTTG1	Gene	Regulatory	0	2.22053e-17	1
TP53	Protein	PTTG1	Protein	PPI	771	2.22053e-17	1
JUN	TF	HSPA13	Gene	Regulatory	0	2.31214e-16	1
SIRT1	Protein	E2F1	Protein	PPI	701	3.0809e-16	1
RELA	TF	POU2F1	Gene	Regulatory	0	5.45042e-16	1
BPTF	TF	ENPP1	Gene	Regulatory	0	8.00358e-16	1
TP53	TF	MKI67	Gene	Regulatory	0	9.20535e-16	1
MYC	TF	HSPH1	Gene	Regulatory	0	1.93539e-15	1
TP53	TF	TK1	Gene	Regulatory	0	8.58579e-15	1
TP53	Protein	JUN	Protein	PPI	706	2.02616e-14	1
HIF1A	TF	NT5E	Gene	Regulatory	0	2.8648e-14	1
DCLRE1C	Protein	ATM	Protein	PPI	923	7.92576e-14	1
STAT3	TF	IL6R	Gene	Regulatory	0	8.67981e-14	1
STAT3	Protein	IL6R	Protein	PPI	808	8.67981e-14	1
SP1	TF	AQP3	Gene	Regulatory	0	1.096e-13	1
PPARG	TF	C5	Gene	Regulatory	0	1.096e-13	1
MYC	TF	MAX	Gene	Regulatory	0	1.13735e-13	1
HIF1A	TF	MAX	Gene	Regulatory	0	1.13735e-13	1
PIAS4	TF	MAX	Gene	Regulatory	0	1.13735e-13	1
MYC	Protein	MAX	Protein	PPI	999	1.13735e-13	1
TP53	TF	ATF3	Gene	Regulatory	0	1.52963e-13	1
TP53	Protein	ATF3	Protein	PPI	796	1.52963e-13	1
CREBBP	Protein	MAX	Protein	PPI	900	2.07611e-13	1
PML	Protein	MAX	Protein	PPI	903	2.07611e-13	1
SIN3A	Protein	MAX	Protein	PPI	953	2.07611e-13	1
TP53	TF	CCNB1	Gene	Regulatory	0	2.95144e-13	1
REST	TF	KIF18B	Gene	Regulatory	0	3.1513e-13	1
YY1	TF	HSPA1A	Gene	Regulatory	0	3.85988e-13	1
TP53	TF	E2F2	Gene	Regulatory	0	5.71878e-13	1
RELA	TF	JUN	Gene	Regulatory	0	6.6059e-13	1
RELA	Protein	JUN	Protein	PPI	973	6.6059e-13	1
SP1	TF	AZGP1	Gene	Regulatory	0	9.27758e-13	1
YY1	TF	TACC3	Gene	Regulatory	0	1.51246e-12	1
MYC	TF	FOXM1	Gene	Regulatory	0	1.65032e-12	1
CREBBP	TF	FOXM1	Gene	Regulatory	0	1.65032e-12	1
CREBBP	Protein	FOXM1	Protein	PPI	968	1.65032e-12	1
HIF1A	TF	CA9	Gene	Regulatory	0	1.74229e-12	1
IRF1	TF	SLC38A2	Gene	Regulatory	0	1.7516e-12	1
RELA	TF	IRF1	Gene	Regulatory	0	1.82573e-12	1
HTT	TF	MED31	Gene	Regulatory	0	5.82263e-12	1
SP1	TF	INHBE	Gene	Regulatory	0	6.20227e-12	1
SIRT1	TF	HNF4A	Gene	Regulatory	0	7.81e-12	1
MYC	TF	TCOF1	Gene	Regulatory	0	8.45566e-12	1
TP53	TF	FOS	Gene	Regulatory	0	1.12897e-11	1
TP53	TF	TOP2A	Gene	Regulatory	0	2.26336e-11	1
MYC	TF	SSR1	Gene	Regulatory	0	2.61336e-11	1
RELA	TF	SRF	Gene	Regulatory	0	4.90753e-11	1
TP53	TF	GTSE1	Gene	Regulatory	0	5.30909e-11	1
TCERG1	TF	DNAJB9	Gene	Regulatory	0	5.87958e-11	1
E2F4	TF	DPP4	Gene	Regulatory	0	9.23376e-11	1
STAT1	TF	EGR1	Gene	Regulatory	0	1.01221e-10	1
SP1	TF	EGR1	Gene	Regulatory	0	1.01221e-10	1
REST	TF	EGR1	Gene	Regulatory	0	1.01221e-10	1
CREBBP	TF	EGR1	Gene	Regulatory	0	1.01221e-10	1
SP1	Protein	EGR1	Protein	PPI	808	1.01221e-10	1
E2F1	TF	CDT1	Gene	Regulatory	0	1.05597e-10	1
XRCC6	TF	PGAM1	Gene	Regulatory	0	1.26632e-10	1
PRKAG1	Protein	PPP1CA	Protein	PPI	938	1.42458e-10	1
TP53	TF	LIG1	Gene	Regulatory	0	1.6921e-10	1
RELA	TF	CUX1	Gene	Regulatory	0	1.96475e-10	1
MYC	TF	HNRNPA2B1	Gene	Regulatory	0	2.0196e-10	1
TP53	TF	CCNA2	Gene	Regulatory	0	2.04838e-10	1
SP1	TF	CDCA3	Gene	Regulatory	0	2.04838e-10	1
TP53	Protein	CCNA2	Protein	PPI	828	2.04838e-10	1
TP53	TF	HMGB2	Gene	Regulatory	0	2.34805e-10	1
MYC	TF	S100P	Gene	Regulatory	0	2.49765e-10	1
STAT1	TF	DNAJA1	Gene	Regulatory	0	2.8408e-10	1
YY1	TF	KIF20A	Gene	Regulatory	0	4.22704e-10	1
MYC	TF	FILIP1L	Gene	Regulatory	0	6.06921e-10	1
MYC	TF	IFITM3	Gene	Regulatory	0	6.9153e-10	1
PPARG	TF	HSD17B2	Gene	Regulatory	0	7.29962e-10	1
TP53	TF	SPON2	Gene	Regulatory	0	8.59697e-10	1
TCERG1	TF	HNRNPM	Gene	Regulatory	0	1.18749e-09	1
YY1	TF	NASP	Gene	Regulatory	0	1.22189e-09	1
MYC	TF	BPTF	Gene	Regulatory	0	1.40748e-09	1
HSP90AA1	Protein	AHR	Protein	PPI	995	1.60983e-09	1
YY1	TF	SRRT	Gene	Regulatory	0	1.94305e-09	1
NCOR1	Protein	BPTF	Protein	PPI	781	1.9624e-09	1
POU2F1	TF	AKR1C2	Gene	Regulatory	0	1.9933e-09	1
MYC	TF	FOXA1	Gene	Regulatory	0	2.37032e-09	1
STK11	Protein	HSP90AA1	Protein	PPI	990	2.63853e-09	1
TBP	TF	TUBB4B	Gene	Regulatory	0	2.7265e-09	1
SP1	TF	TUBB4B	Gene	Regulatory	0	2.7265e-09	1
HIF1A	Protein	FOXA2	Protein	PPI	815	4.02393e-09	1
EGR1	TF	RNASEH2A	Gene	Regulatory	0	4.13292e-09	1
SP1	TF	GYS1	Gene	Regulatory	0	4.13292e-09	1
SP1	TF	TROAP	Gene	Regulatory	0	4.76803e-09	1
TP53	TF	MCM2	Gene	Regulatory	0	5.52299e-09	1
TP53	TF	SLC39A14	Gene	Regulatory	0	5.52445e-09	1
RELA	TF	FOS	Gene	Regulatory	0	5.84368e-09	1
MYC	TF	DNAJC12	Gene	Regulatory	0	6.56966e-09	1
MYC	TF	GPI	Gene	Regulatory	0	8.06358e-09	1
TP53	TF	CEBPA	Gene	Regulatory	0	8.89405e-09	1
HTT	TF	CTBP1	Gene	Regulatory	0	9.55148e-09	1
STK11	Protein	NR4A1	Protein	PPI	772	9.77233e-09	1
BECN1	Protein	NRBF2	Protein	PPI	871	1.03291e-08	1
SP1	TF	FSCN1	Gene	Regulatory	0	1.13523e-08	1
HTT	TF	SUMO1	Gene	Regulatory	0	1.17196e-08	1
MYC	TF	RPL31	Gene	Regulatory	0	1.24919e-08	1
MYC	TF	E2F1	Gene	Regulatory	0	1.45586e-08	1
SP1	TF	E2F1	Gene	Regulatory	0	1.45586e-08	1
CREBBP	TF	E2F1	Gene	Regulatory	0	1.45586e-08	1
SP1	Protein	E2F1	Protein	PPI	891	1.45586e-08	1
SP1	TF	PJA2	Gene	Regulatory	0	1.58205e-08	1
SIN3A	TF	SFPQ	Gene	Regulatory	0	1.71344e-08	1
SIN3A	Protein	SFPQ	Protein	PPI	863	1.71344e-08	1
TBP	Protein	E2F1	Protein	PPI	719	1.75525e-08	1

## Sheet: S2
Category	Term	Count	X.	PValue	Genes	List.Total	Pop.Hits	Pop.Total	Fold.Enrichment	Bonferroni	Benjamini	FDR
KEGG_PATHWAY	hsa04211:Longevity regulating pathway	17	26.1538	2.85185e-20	PRKAA1, PRKAB2, PRKAA2, PRKAG1, FOXO3, SIRT1, PRKAB1, MTOR, RELA, RPTOR, STK11, ATG101, RB1CC1, ULK1, PPARG, PRKACA, TP53	52	89	8465	31.0944	5.67518e-18	5.67518e-18	3.05148e-18
KEGG_PATHWAY	hsa04213:Longevity regulating pathway - multiple species	11	16.9231	2.10762e-12	RPTOR, PRKAA1, PRKAB2, PRKAA2, PRKAG1, FOXO3, PRKACA, SIRT1, PRKAB1, MTOR, HSPA1A	52	62	8465	28.8818	4.19422e-10	2.09708e-10	1.12757e-10
KEGG_PATHWAY	hsa04152:AMPK signaling pathway	13	20	4.15224e-12	PRKAA1, PRKAB2, PRKAA2, PRKAG1, FOXO3, SIRT1, PRKAB1, MTOR, RPTOR, STK11, HNF4A, ULK1, PPARG	52	121	8465	17.4897	8.26295e-10	2.75432e-10	1.48096e-10
KEGG_PATHWAY	hsa04920:Adipocytokine signaling pathway	10	15.3846	2.15072e-10	STK11, PRKAA1, PRKAB2, RXRA, PRKAA2, PRKAG1, IKBKG, PRKAB1, RELA, MTOR	52	69	8465	23.5925	4.27994e-08	1.06999e-08	5.75319e-09
KEGG_PATHWAY	hsa05016:Huntington disease	15	23.0769	1.8711e-09	BECN1, CREBBP, TBP, TUBB, HTT, TUBB4B, MTOR, REST, ATG101, SP1, SIN3A, RB1CC1, ULK1, PPARG, TP53	52	306	8465	7.97983	3.72349e-07	7.44698e-08	4.00416e-08
KEGG_PATHWAY	hsa04068:FoxO signaling pathway	11	16.9231	4.16028e-09	STK11, PRKAA1, CREBBP, PRKAB2, PRKAA2, PLK1, PRKAG1, ATM, FOXO3, SIRT1, PRKAB1	52	131	8465	13.6693	8.27896e-07	1.37983e-07	7.41917e-08
KEGG_PATHWAY	hsa04140:Autophagy - animal	11	16.9231	8.51815e-09	RPTOR, BECN1, STK11, PRKAA1, PRKAA2, ATG101, RB1CC1, ULK1, PRKACA, HIF1A, MTOR	52	141	8465	12.6998	1.69511e-06	2.17592e-07	1.16996e-07
KEGG_PATHWAY	hsa04137:Mitophagy - animal	9	13.8462	8.7474e-09	BECN1, JUN, SP1, E2F1, ULK1, FOXO3, HIF1A, TP53, RELA	52	72	8465	20.3486	1.74073e-06	2.17592e-07	1.16996e-07
KEGG_PATHWAY	hsa04919:Thyroid hormone signaling pathway	10	15.3846	3.39211e-08	CREBBP, RXRA, NCOR1, STAT1, SIN3A, MYC, PRKACA, HIF1A, TP53, MTOR	52	121	8465	13.4536	6.75028e-06	7.50033e-07	4.03284e-07
KEGG_PATHWAY	hsa05166:Human T-cell leukemia virus 1 infection	12	18.4615	5.96697e-08	EGR1, CREBBP, JUN, TBP, PTTG1, MYC, E2F1, ATM, IKBKG, PRKACA, TP53, RELA	52	222	8465	8.79938	1.18742e-05	1.18743e-06	6.38466e-07
KEGG_PATHWAY	hsa05167:Kaposi sarcoma-associated herpesvirus infection	11	16.9231	1.78964e-07	BECN1, CREBBP, JUN, STAT1, MYC, E2F1, IKBKG, HIF1A, TP53, RELA, MTOR	52	194	8465	9.23027	3.56132e-05	3.23762e-06	1.74083e-06
KEGG_PATHWAY	hsa04371:Apelin signaling pathway	9	13.8462	1.51673e-06	EGR1, BECN1, PRKAA1, PRKAB2, PRKAA2, PRKAG1, PRKACA, PRKAB1, MTOR	52	139	8465	10.5403	0.000301784	2.4377e-05	1.31073e-05
KEGG_PATHWAY	hsa04936:Alcoholic liver disease	9	13.8462	1.78269e-06	PRKAA1, PRKAB2, PRKAA2, PRKAG1, IKBKG, FOXO3, SIRT1, PRKAB1, RELA	52	142	8465	10.3176	0.000354693	2.4377e-05	1.31073e-05
KEGG_PATHWAY	hsa05200:Pathways in cancer	15	23.0769	1.83715e-06	CREBBP, JUN, STAT1, HIF1A, MTOR, RELA, PML, RXRA, SP1, MYC, E2F1, PPARG, IKBKG, PRKACA, TP53	52	531	8465	4.59854	0.000365525	2.4377e-05	1.31073e-05
KEGG_PATHWAY	hsa05202:Transcriptional misregulation in cancer	10	15.3846	1.83747e-06	RXRA, NCOR1, SIN3A, SP1, MYC, ATM, PPARG, TP53, RELA, PML	52	193	8465	8.43464	0.000365589	2.4377e-05	1.31073e-05
KEGG_PATHWAY	hsa04922:Glucagon signaling pathway	8	12.3077	3.1013e-06	PRKAA1, CREBBP, PRKAB2, PRKAA2, PRKAG1, PRKACA, SIRT1, PRKAB1	52	107	8465	12.1711	0.000616969	3.85724e-05	2.07399e-05
KEGG_PATHWAY	hsa04932:Non-alcoholic fatty liver disease	9	13.8462	3.44443e-06	PRKAA1, JUN, PRKAB2, RXRA, PRKAA2, PRKAG1, PPARG, PRKAB1, RELA	52	155	8465	9.45223	0.000685208	3.99559e-05	2.14838e-05
KEGG_PATHWAY	hsa04218:Cellular senescence	9	13.8462	3.6141e-06	MYC, E2F1, ATM, E2F4, FOXO3, SIRT1, TP53, RELA, MTOR	52	156	8465	9.39164	0.000718948	3.99559e-05	2.14838e-05
KEGG_PATHWAY	hsa04910:Insulin signaling pathway	8	12.3077	1.59454e-05	RPTOR, PRKAA1, PRKAB2, PRKAA2, PRKAG1, PRKACA, PRKAB1, MTOR	52	137	8465	9.5059	0.00316813	0.000167007	8.97979e-05
KEGG_PATHWAY	hsa05017:Spinocerebellar ataxia	8	12.3077	2.10812e-05	BECN1, TBP, NFYA, ATG101, SP1, RB1CC1, ULK1, MTOR	52	143	8465	9.10705	0.00418642	0.000209758	0.000112785
KEGG_PATHWAY	hsa01522:Endocrine resistance	7	10.7692	2.44045e-05	JUN, NCOR1, SP1, E2F1, PRKACA, TP53, MTOR	52	98	8465	11.6277	0.00484479	0.000231262	0.000124347
KEGG_PATHWAY	hsa04110:Cell cycle	8	12.3077	3.85348e-05	CREBBP, PTTG1, MYC, PLK1, E2F1, ATM, E2F4, TP53	52	157	8465	8.29495	0.00763925	0.000337366	0.000181398
KEGG_PATHWAY	hsa04151:PI3K-Akt signaling pathway	11	16.9231	3.97179e-05	RPTOR, STK11, PRKAA1, RXRA, PRKAA2, MYC, IKBKG, FOXO3, TP53, RELA, MTOR	52	354	8465	5.0584	0.00787286	0.000337366	0.000181398
KEGG_PATHWAY	hsa04931:Insulin resistance	7	10.7692	4.23826e-05	PRKAA1, PRKAB2, PRKAA2, PRKAG1, PRKAB1, RELA, MTOR	52	108	8465	10.5511	0.00839885	0.000337366	0.000181398
KEGG_PATHWAY	hsa04659:Th17 cell differentiation	7	10.7692	4.23826e-05	JUN, RXRA, STAT1, IKBKG, HIF1A, RELA, MTOR	52	108	8465	10.5511	0.00839885	0.000337366	0.000181398
KEGG_PATHWAY	hsa05161:Hepatitis B	8	12.3077	4.7104e-05	CREBBP, JUN, STAT1, MYC, E2F1, IKBKG, TP53, RELA	52	162	8465	8.03894	0.00933012	0.000349629	0.000187992
KEGG_PATHWAY	hsa04710:Circadian rhythm	5	7.69231	4.74371e-05	PRKAA1, PRKAB2, PRKAA2, PRKAG1, PRKAB1	52	34	8465	23.9395	0.0093958	0.000349629	0.000187992
KEGG_PATHWAY	hsa04530:Tight junction	8	12.3077	6.16776e-05	STK11, PRKAA1, JUN, PRKAB2, PRKAA2, PRKAG1, PRKACA, PRKAB1	52	169	8465	7.70596	0.0121992	0.000438352	0.000235697
KEGG_PATHWAY	hsa04714:Thermogenesis	9	13.8462	6.49238e-05	RPTOR, PRKAA1, PRKAB2, PRKAA2, PRKAG1, PPARG, PRKACA, PRKAB1, MTOR	52	232	8465	6.31507	0.0128371	0.000445512	0.000239546
KEGG_PATHWAY	hsa05212:Pancreatic cancer	6	9.23077	8.69282e-05	STAT1, E2F1, IKBKG, TP53, RELA, MTOR	52	76	8465	12.8517	0.0171507	0.000576624	0.000310044
KEGG_PATHWAY	hsa05131:Shigellosis	9	13.8462	0.000100815	RPTOR, BECN1, JUN, ATM, IKBKG, FOXO3, TP53, RELA, MTOR	52	247	8465	5.93156	0.0198632	0.000647166	0.000347974
KEGG_PATHWAY	hsa05165:Human papillomavirus infection	10	15.3846	0.000136412	CREBBP, TBP, STAT1, E2F1, ATM, IKBKG, PRKACA, TP53, RELA, MTOR	52	331	8465	4.91808	0.0267827	0.000848315	0.000456129
KEGG_PATHWAY	hsa05418:Fluid shear stress and atherosclerosis	7	10.7692	0.000172611	PIAS4, PRKAA1, JUN, PRKAA2, IKBKG, TP53, RELA	52	139	8465	8.19798	0.0337693	0.0010409	0.000559679
KEGG_PATHWAY	hsa05235:PD-L1 expression and PD-1 checkpoint pathway in cancer	6	9.23077	0.000184136	JUN, STAT1, IKBKG, HIF1A, RELA, MTOR	52	89	8465	10.9745	0.035983	0.0010728	0.00057683
KEGG_PATHWAY	hsa05169:Epstein-Barr virus infection	8	12.3077	0.000188683	JUN, STAT1, SIN3A, MYC, E2F1, IKBKG, TP53, RELA	52	202	8465	6.44707	0.0368551	0.0010728	0.00057683
KEGG_PATHWAY	hsa05222:Small cell lung cancer	6	9.23077	0.000215216	RXRA, MYC, E2F1, IKBKG, TP53, RELA	52	92	8465	10.6166	0.0419282	0.00118967	0.00063967
KEGG_PATHWAY	hsa05215:Prostate cancer	6	9.23077	0.000275726	CREBBP, E2F1, IKBKG, TP53, RELA, MTOR	52	97	8465	10.0694	0.0533985	0.00144983	0.000779556
KEGG_PATHWAY	hsa05417:Lipid and atherosclerosis	8	12.3077	0.000276852	JUN, RXRA, POU2F1, PPARG, IKBKG, TP53, RELA, HSPA1A	52	215	8465	6.05725	0.0536106	0.00144983	0.000779556
KEGG_PATHWAY	hsa04921:Oxytocin signaling pathway	7	10.7692	0.000301312	PRKAA1, JUN, PRKAB2, PRKAA2, PRKAG1, PRKACA, PRKAB1	52	154	8465	7.39948	0.0582074	0.00153747	0.000826677
KEGG_PATHWAY	hsa05160:Hepatitis C	7	10.7692	0.000334322	RXRA, STAT1, MYC, E2F1, IKBKG, TP53, RELA	52	157	8465	7.25808	0.0643756	0.00166325	0.000894311
KEGG_PATHWAY	hsa05163:Human cytomegalovirus infection	8	12.3077	0.000365146	SP1, MYC, E2F1, IKBKG, PRKACA, TP53, RELA, MTOR	52	225	8465	5.78803	0.0700991	0.00177229	0.000952941
KEGG_PATHWAY	hsa04350:TGF-beta signaling pathway	6	9.23077	0.000453753	CREBBP, NCOR1, SIN3A, SP1, MYC, E2F4	52	108	8465	9.0438	0.0863588	0.00214993	0.00115599
KEGG_PATHWAY	hsa05221:Acute myeloid leukemia	5	7.69231	0.000677284	MYC, IKBKG, RELA, MTOR, PML	52	67	8465	12.1484	0.126131	0.00313441	0.00168533
KEGG_PATHWAY	hsa04136:Autophagy - other	4	6.15385	0.000903528	RPTOR, BECN1, ATG101, MTOR	52	32	8465	20.3486	0.164632	0.00408641	0.00219722
KEGG_PATHWAY	hsa05220:Chronic myeloid leukemia	5	7.69231	0.00108941	MYC, E2F1, IKBKG, TP53, RELA	52	76	8465	10.7098	0.194998	0.00481762	0.00259038
KEGG_PATHWAY	hsa05203:Viral carcinogenesis	7	10.7692	0.0013276	CREBBP, JUN, TBP, IKBKG, PRKACA, TP53, RELA	52	204	8465	5.58588	0.232309	0.00574331	0.00308811
KEGG_PATHWAY	hsa05216:Thyroid cancer	4	6.15385	0.00138573	RXRA, MYC, PPARG, TP53	52	37	8465	17.5988	0.241151	0.00586725	0.00315475
KEGG_PATHWAY	hsa05162:Measles	6	9.23077	0.0014227	JUN, STAT1, IKBKG, TP53, RELA, HSPA1A	52	139	8465	7.02684	0.24672	0.00589826	0.00317143
KEGG_PATHWAY	hsa05207:Chemical carcinogenesis - receptor activation	7	10.7692	0.00161683	JUN, RXRA, MYC, E2F1, PRKACA, RELA, MTOR	52	212	8465	5.37509	0.275308	0.00656629	0.00353062
KEGG_PATHWAY	hsa05224:Breast cancer	6	9.23077	0.00182252	JUN, SP1, MYC, E2F1, TP53, MTOR	52	147	8465	6.64443	0.304422	0.00725363	0.00390019
KEGG_PATHWAY	hsa05010:Alzheimer disease	9	13.8462	0.00191259	BECN1, ATG101, RB1CC1, TUBB, ULK1, IKBKG, TUBB4B, RELA, MTOR	52	384	8465	3.81535	0.316801	0.00746284	0.00401268
KEGG_PATHWAY	hsa05410:Hypertrophic cardiomyopathy	5	7.69231	0.00203951	PRKAA1, PRKAB2, PRKAA2, PRKAG1, PRKAB1	52	90	8465	9.0438	0.333874	0.00780504	0.00419668
KEGG_PATHWAY	hsa04150:mTOR signaling pathway	6	9.23077	0.00236486	RPTOR, STK11, PRKAA1, PRKAA2, ULK1, MTOR	52	156	8465	6.26109	0.375725	0.00881336	0.00473884
KEGG_PATHWAY	hsa05206:MicroRNAs in cancer	8	12.3077	0.00239157	RPTOR, CREBBP, MYC, E2F1, ATM, SIRT1, TP53, MTOR	52	310	8465	4.20099	0.379042	0.00881336	0.00473884
KEGG_PATHWAY	hsa05014:Amyotrophic lateral sclerosis	8	12.3077	0.0058032	BECN1, ATG101, RB1CC1, TUBB, ULK1, TUBB4B, TP53, MTOR	52	364	8465	3.57777	0.68595	0.020997	0.0112899
KEGG_PATHWAY	hsa05022:Pathways of neurodegeneration - multiple diseases	9	13.8462	0.00708425	BECN1, ATG101, RB1CC1, TUBB, HTT, ULK1, TUBB4B, RELA, MTOR	52	476	8465	3.07793	0.757022	0.0251444	0.0135198
KEGG_PATHWAY	hsa04380:Osteoclast differentiation	5	7.69231	0.00720216	JUN, STAT1, PPARG, IKBKG, RELA	52	128	8465	6.35892	0.762697	0.0251444	0.0135198
KEGG_PATHWAY	hsa05230:Central carbon metabolism in cancer	4	6.15385	0.00849327	MYC, HIF1A, TP53, MTOR	52	70	8465	9.3022	0.816837	0.0291407	0.0156686
KEGG_PATHWAY	hsa04210:Apoptosis	5	7.69231	0.00888648	JUN, ATM, IKBKG, TP53, RELA	52	136	8465	5.98487	0.830739	0.029935	0.0160957
KEGG_PATHWAY	hsa04010:MAPK signaling pathway	7	10.7692	0.00915615	JUN, MYC, IKBKG, PRKACA, TP53, RELA, HSPA1A	52	302	8465	3.77324	0.839661	0.029935	0.0160957
KEGG_PATHWAY	hsa05223:Non-small cell lung cancer	4	6.15385	0.00917605	RXRA, E2F1, FOXO3, TP53	52	72	8465	9.0438	0.840301	0.029935	0.0160957
KEGG_PATHWAY	hsa05226:Gastric cancer	5	7.69231	0.0121406	RXRA, MYC, E2F1, TP53, MTOR	52	149	8465	5.4627	0.912031	0.0389675	0.0209524
KEGG_PATHWAY	hsa05210:Colorectal cancer	4	6.15385	0.0148472	JUN, MYC, TP53, MTOR	52	86	8465	7.57156	0.949041	0.0468982	0.0252166
KEGG_PATHWAY	hsa05132:Salmonella infection	6	9.23077	0.0165204	JUN, MYC, TUBB, IKBKG, TUBB4B, RELA	52	249	8465	3.92261	0.963667	0.0513682	0.0276201
KEGG_PATHWAY	hsa04630:JAK-STAT signaling pathway	5	7.69231	0.0174344	PIAS4, CREBBP, STAT1, MYC, MTOR	52	166	8465	4.90327	0.969804	0.0533762	0.0286998
KEGG_PATHWAY	hsa04658:Th1 and Th2 cell differentiation	4	6.15385	0.0177667	JUN, STAT1, IKBKG, RELA	52	92	8465	7.07776	0.97177	0.0535693	0.0288036
KEGG_PATHWAY	hsa05164:Influenza A	5	7.69231	0.0192277	CREBBP, STAT1, IKBKG, RELA, PML	52	171	8465	4.7599	0.979007	0.0562694	0.0302554
KEGG_PATHWAY	hsa04310:Wnt signaling pathway	5	7.69231	0.0192277	CREBBP, JUN, MYC, PRKACA, TP53	52	171	8465	4.7599	0.979007	0.0562694	0.0302554
KEGG_PATHWAY	hsa05231:Choline metabolism in cancer	4	6.15385	0.0209849	JUN, SP1, HIF1A, MTOR	52	98	8465	6.64443	0.985308	0.0605216	0.0325418
KEGG_PATHWAY	hsa04933:AGE-RAGE signaling pathway in diabetic complications	4	6.15385	0.0221243	EGR1, JUN, STAT1, RELA	52	100	8465	6.51154	0.988347	0.0628963	0.0338186
KEGG_PATHWAY	hsa04620:Toll-like receptor signaling pathway	4	6.15385	0.0245034	JUN, STAT1, IKBKG, RELA	52	104	8465	6.26109	0.992823	0.0667969	0.0359159
KEGG_PATHWAY	hsa04625:C-type lectin receptor signaling pathway	4	6.15385	0.0245034	JUN, STAT1, IKBKG, RELA	52	104	8465	6.26109	0.992823	0.0667969	0.0359159
KEGG_PATHWAY	hsa04064:NF-kappa B signaling pathway	4	6.15385	0.0245034	PIAS4, ATM, IKBKG, RELA	52	104	8465	6.26109	0.992823	0.0667969	0.0359159
KEGG_PATHWAY	hsa05219:Bladder cancer	3	4.61538	0.0251275	MYC, E2F1, TP53	52	41	8465	11.9114	0.993681	0.0675726	0.036333
KEGG_PATHWAY	hsa04928:Parathyroid hormone synthesis, secretion and action	4	6.15385	0.0257431	EGR1, RXRA, SP1, PRKACA	52	106	8465	6.14296	0.994428	0.0683049	0.0367268
KEGG_PATHWAY	hsa04066:HIF-1 signaling pathway	4	6.15385	0.0276651	CREBBP, HIF1A, RELA, MTOR	52	109	8465	5.97389	0.996239	0.0723406	0.0388967
KEGG_PATHWAY	hsa04062:Chemokine signaling pathway	5	7.69231	0.0279911	STAT1, IKBKG, FOXO3, PRKACA, RELA	52	192	8465	4.23928	0.996481	0.0723406	0.0388967
KEGG_PATHWAY	hsa05145:Toxoplasmosis	4	6.15385	0.0296622	STAT1, IKBKG, RELA, HSPA1A	52	112	8465	5.81387	0.997502	0.0756767	0.0406905
KEGG_PATHWAY	hsa05130:Pathogenic Escherichia coli infection	5	7.69231	0.0303784	JUN, TUBB, IKBKG, TUBB4B, RELA	52	197	8465	4.13169	0.997843	0.0765229	0.0411455
KEGG_PATHWAY	hsa05205:Proteoglycans in cancer	5	7.69231	0.0344439	MYC, PRKACA, HIF1A, TP53, MTOR	52	205	8465	3.97045	0.999065	0.0847613	0.0455752
KEGG_PATHWAY	hsa04722:Neurotrophin signaling pathway	4	6.15385	0.0346125	JUN, FOXO3, TP53, RELA	52	119	8465	5.47188	0.999097	0.0847613	0.0455752
KEGG_PATHWAY	hsa05030:Cocaine addiction	3	4.61538	0.0349574	JUN, PRKACA, RELA	52	49	8465	9.96664	0.999159	0.0847613	0.0455752
KEGG_PATHWAY	hsa04935:Growth hormone synthesis, secretion and action	4	6.15385	0.0353527	CREBBP, STAT1, PRKACA, MTOR	52	120	8465	5.42628	0.999225	0.0847613	0.0455752
KEGG_PATHWAY	hsa05170:Human immunodeficiency virus 1 infection	5	7.69231	0.038251	JUN, ATM, IKBKG, RELA, MTOR	52	212	8465	3.83935	0.999574	0.0906185	0.0487245
KEGG_PATHWAY	hsa05208:Chemical carcinogenesis - reactive oxygen species	5	7.69231	0.0447079	JUN, IKBKG, FOXO3, HIF1A, RELA	52	223	8465	3.64997	0.999889	0.104669	0.0562794
KEGG_PATHWAY	hsa05213:Endometrial cancer	3	4.61538	0.0474903	MYC, FOXO3, TP53	52	58	8465	8.42009	0.999938	0.10989	0.0590868
KEGG_PATHWAY	hsa04915:Estrogen signaling pathway	4	6.15385	0.0500639	JUN, SP1, PRKACA, HSPA1A	52	138	8465	4.71851	0.999964	0.114514	0.0615728
KEGG_PATHWAY	hsa05321:Inflammatory bowel disease	3	4.61538	0.0582003	JUN, STAT1, RELA	52	65	8465	7.51331	0.999993	0.131612	0.0707662
KEGG_PATHWAY	hsa05211:Renal cell carcinoma	3	4.61538	0.0646622	CREBBP, JUN, HIF1A	52	69	8465	7.07776	0.999998	0.142975	0.0768762
KEGG_PATHWAY	hsa05031:Amphetamine addiction	3	4.61538	0.0646622	JUN, PRKACA, SIRT1	52	69	8465	7.07776	0.999998	0.142975	0.0768762
KEGG_PATHWAY	hsa04917:Prolactin signaling pathway	3	4.61538	0.0663143	STAT1, FOXO3, RELA	52	70	8465	6.97665	0.999999	0.143441	0.0771264
KEGG_PATHWAY	hsa05120:Epithelial cell signaling in Helicobacter pylori infection	3	4.61538	0.0663143	JUN, IKBKG, RELA	52	70	8465	6.97665	0.999999	0.143441	0.0771264
KEGG_PATHWAY	hsa05214:Glioma	3	4.61538	0.0747824	E2F1, TP53, MTOR	52	75	8465	6.51154	1	0.160018	0.08604
KEGG_PATHWAY	hsa03450:Non-homologous end-joining	2	3.07692	0.0756045	XRCC6, DCLRE1C	52	13	8465	25.0444	1	0.160056	0.0860605
KEGG_PATHWAY	hsa05140:Leishmaniasis	3	4.61538	0.0782626	JUN, STAT1, RELA	52	77	8465	6.34241	1	0.16394	0.0881484
KEGG_PATHWAY	hsa05225:Hepatocellular carcinoma	4	6.15385	0.0801317	MYC, E2F1, TP53, MTOR	52	168	8465	3.87592	1	0.166106	0.0893134
KEGG_PATHWAY	hsa05020:Prion disease	5	7.69231	0.0813058	EGR1, TUBB, PRKACA, TUBB4B, HSPA1A	52	273	8465	2.98147	1	0.166803	0.0896878
KEGG_PATHWAY	hsa05168:Herpes simplex virus 1 infection	7	10.7692	0.0856635	POU2F1, STAT1, IKBKG, TP53, RELA, MTOR, PML	52	512	8465	2.22562	1	0.173949	0.0935305
KEGG_PATHWAY	hsa04662:B cell receptor signaling pathway	3	4.61538	0.0908309	JUN, IKBKG, RELA	52	84	8465	5.81387	1	0.182579	0.0981708
KEGG_PATHWAY	hsa04012:ErbB signaling pathway	3	4.61538	0.0926729	JUN, MYC, MTOR	52	85	8465	5.74548	1	0.184419	0.09916
KEGG_PATHWAY	hsa05152:Tuberculosis	4	6.15385	0.0939396	CREBBP, NFYA, STAT1, RELA	52	180	8465	3.61752	1	0.185089	0.0995202
KEGG_PATHWAY	hsa04540:Gap junction	3	4.61538	0.0982642	TUBB, PRKACA, TUBB4B	52	88	8465	5.54961	1	0.191711	0.103081

## Sheet: S3
Category	Term	Count	X.	PValue	Genes	List.Total	Pop.Hits	Pop.Total	Fold.Enrichment	Bonferroni	Benjamini	FDR
KEGG_PATHWAY	hsa04211:Longevity regulating pathway	17	12.9771	2.60964e-15	PRKAA1, PRKAB2, PRKAA2, PRKAG1, FOXO3, SIRT1, PRKAB1, MTOR, RELA, RPTOR, STK11, ATG101, RB1CC1, ULK1, PPARG, PRKACA, TP53	99	89	8465	16.3324	6.02185e-13	5.89778e-13	3.67959e-13
KEGG_PATHWAY	hsa04152:AMPK signaling pathway	15	11.4504	8.24727e-11	PRKAA1, PRKAB2, PRKAA2, PRKAG1, FOXO3, SIRT1, PRKAB1, MTOR, RPTOR, CCNA2, GYS1, STK11, HNF4A, ULK1, PPARG	99	121	8465	10.5998	1.86388e-08	6.64369e-09	4.14496e-09
KEGG_PATHWAY	hsa04213:Longevity regulating pathway - multiple species	12	9.16031	8.81906e-11	RPTOR, PRKAA1, PRKAB2, PRKAA2, PRKAG1, FOXO3, PRKACA, SIRT1, PRKAB1, MTOR, FOXA2, HSPA1A	99	62	8465	16.5494	1.99311e-08	6.64369e-09	4.14496e-09
KEGG_PATHWAY	hsa04920:Adipocytokine signaling pathway	11	8.39695	5.24615e-09	STK11, PRKAA1, PRKAB2, RXRA, PRKAA2, STAT3, PRKAG1, IKBKG, PRKAB1, RELA, MTOR	99	69	8465	13.6312	1.18563e-06	2.96407e-07	1.84927e-07
KEGG_PATHWAY	hsa04218:Cellular senescence	14	10.687	2.3847e-08	FOXM1, FOXO3, SIRT1, MTOR, RELA, PPP1CA, CCNA2, CCNB1, MYC, E2F1, E2F2, ATM, E2F4, TP53	99	156	8465	7.67353	5.3894e-06	8.93583e-07	5.57501e-07
KEGG_PATHWAY	hsa05200:Pathways in cancer	24	18.3206	2.38753e-08	CEBPA, CREBBP, JUN, HSP90AA1, CTBP1, STAT1, MAX, STAT3, FOS, HIF1A, MTOR, RELA, PML, CCNA2, RXRA, SP1, MYC, E2F1, E2F2, PPARG, IKBKG, PRKACA, IL6R, TP53	99	531	8465	3.86464	5.39581e-06	8.93583e-07	5.57501e-07
KEGG_PATHWAY	hsa04068:FoxO signaling pathway	13	9.92366	2.98024e-08	CREBBP, PRKAA1, PRKAB2, PRKAA2, PLK1, STAT3, PRKAG1, FOXO3, SIRT1, PRKAB1, STK11, CCNB1, ATM	99	131	8465	8.48523	6.73531e-06	8.93583e-07	5.57501e-07
KEGG_PATHWAY	hsa05166:Human T-cell leukemia virus 1 infection	16	12.2137	3.16312e-08	EGR1, CREBBP, JUN, TBP, SRF, FOS, RELA, CCNA2, PTTG1, MYC, E2F1, E2F2, ATM, IKBKG, PRKACA, TP53	99	222	8465	6.16253	7.14864e-06	8.93583e-07	5.57501e-07
KEGG_PATHWAY	hsa04659:Th17 cell differentiation	12	9.16031	3.86578e-08	HSP90AA1, JUN, RXRA, STAT1, STAT3, FOS, AHR, IKBKG, IL6R, HIF1A, RELA, MTOR	99	108	8465	9.50056	8.73662e-06	9.70739e-07	6.05638e-07
KEGG_PATHWAY	hsa04110:Cell cycle	13	9.92366	2.23295e-07	CDT1, CREBBP, PLK1, CCNA2, CCNB1, PTTG1, MYC, E2F1, E2F2, ATM, E2F4, TP53, MCM2	99	157	8465	7.08004	5.04635e-05	5.04647e-06	3.14846e-06
KEGG_PATHWAY	hsa05167:Kaposi sarcoma-associated herpesvirus infection	14	10.687	3.13817e-07	BECN1, CREBBP, JUN, STAT1, STAT3, FOS, HIF1A, MTOR, RELA, MYC, E2F1, E2F2, IKBKG, TP53	99	194	8465	6.17047	7.09201e-05	6.44751e-06	4.02256e-06
KEGG_PATHWAY	hsa04140:Autophagy - animal	12	9.16031	6.01889e-07	RPTOR, BECN1, STK11, PRKAA1, PRKAA2, ATG101, RB1CC1, ULK1, NRBF2, PRKACA, HIF1A, MTOR	99	141	8465	7.27703	0.000136018	1.13356e-05	7.0722e-06
KEGG_PATHWAY	hsa04932:Non-alcoholic fatty liver disease	12	9.16031	1.54852e-06	CEBPA, PRKAA1, JUN, PRKAB2, RXRA, PRKAA2, PRKAG1, PPARG, FOS, IL6R, PRKAB1, RELA	99	155	8465	6.61975	0.000349905	2.54017e-05	1.5848e-05
KEGG_PATHWAY	hsa04137:Mitophagy - animal	9	6.87023	1.57356e-06	BECN1, JUN, SP1, E2F1, ULK1, FOXO3, HIF1A, TP53, RELA	99	72	8465	10.6881	0.000355561	2.54017e-05	1.5848e-05
KEGG_PATHWAY	hsa05016:Huntington disease	16	12.2137	2.02249e-06	BECN1, CREBBP, TBP, TUBB, HTT, TUBB4B, MTOR, REST, ATG101, SP1, SIN3A, RB1CC1, ULK1, PPARG, NRBF2, TP53	99	306	8465	4.47085	0.000456979	2.89577e-05	1.80665e-05
KEGG_PATHWAY	hsa05202:Transcriptional misregulation in cancer	13	9.92366	2.0501e-06	CEBPA, MAX, RELA, PML, CCNA2, NCOR1, RXRA, SP1, SIN3A, MYC, ATM, PPARG, TP53	99	193	8465	5.75941	0.000463216	2.89577e-05	1.80665e-05
KEGG_PATHWAY	hsa05161:Hepatitis B	12	9.16031	2.39299e-06	CCNA2, CREBBP, JUN, STAT1, MYC, STAT3, E2F1, E2F2, FOS, IKBKG, TP53, RELA	99	162	8465	6.33371	0.000540671	3.18128e-05	1.98478e-05
KEGG_PATHWAY	hsa04922:Glucagon signaling pathway	10	7.63359	3.62445e-06	GYS1, PRKAA1, CREBBP, PRKAB2, PRKAA2, PGAM1, PRKAG1, PRKACA, SIRT1, PRKAB1	99	107	8465	7.99113	0.000818792	4.5507e-05	2.83915e-05
KEGG_PATHWAY	hsa04931:Insulin resistance	10	7.63359	3.91648e-06	GYS1, PRKAA1, PRKAB2, PRKAA2, STAT3, PRKAG1, PRKAB1, RELA, MTOR, PPP1CA	99	108	8465	7.91713	0.000884736	4.65855e-05	2.90644e-05
KEGG_PATHWAY	hsa04919:Thyroid hormone signaling pathway	10	7.63359	9.99494e-06	CREBBP, RXRA, NCOR1, STAT1, SIN3A, MYC, PRKACA, HIF1A, TP53, MTOR	99	121	8465	7.06653	0.00225632	0.000112943	7.04643e-05
KEGG_PATHWAY	hsa05221:Acute myeloid leukemia	8	6.10687	1.10747e-05	CCNA2, CEBPA, MYC, STAT3, IKBKG, RELA, MTOR, PML	99	67	8465	10.2096	0.00249976	0.000119185	7.43585e-05
KEGG_PATHWAY	hsa01522:Endocrine resistance	9	6.87023	1.61658e-05	JUN, NCOR1, SP1, E2F1, E2F2, FOS, PRKACA, TP53, MTOR	99	98	8465	7.8525	0.00364683	0.000166067	0.000103608
KEGG_PATHWAY	hsa05212:Pancreatic cancer	8	6.10687	2.55763e-05	STAT1, STAT3, E2F1, E2F2, IKBKG, TP53, RELA, MTOR	99	76	8465	9.00053	0.00576364	0.000251315	0.000156794
KEGG_PATHWAY	hsa04910:Insulin signaling pathway	10	7.63359	2.72179e-05	RPTOR, GYS1, PRKAA1, PRKAB2, PRKAA2, PRKAG1, PRKACA, PRKAB1, MTOR, PPP1CA	99	137	8465	6.24124	0.00613245	0.000256302	0.000159905
KEGG_PATHWAY	hsa05418:Fluid shear stress and atherosclerosis	10	7.63359	3.05457e-05	PIAS4, HSP90AA1, PRKAA1, JUN, PRKAA2, SUMO1, FOS, IKBKG, TP53, RELA	99	139	8465	6.15144	0.00687965	0.000276133	0.000172278
KEGG_PATHWAY	hsa04936:Alcoholic liver disease	10	7.63359	3.61818e-05	C5, PRKAA1, PRKAB2, PRKAA2, PRKAG1, IKBKG, FOXO3, SIRT1, PRKAB1, RELA	99	142	8465	6.02148	0.00814389	0.000314503	0.000196217
KEGG_PATHWAY	hsa04151:PI3K-Akt signaling pathway	15	11.4504	5.16978e-05	HSP90AA1, PRKAA1, PRKAA2, FOXO3, MTOR, RELA, RPTOR, GYS1, NR4A1, STK11, RXRA, MYC, IKBKG, IL6R, TP53	99	354	8465	3.6231	0.011616	0.00043273	0.000269978
KEGG_PATHWAY	hsa05235:PD-L1 expression and PD-1 checkpoint pathway in cancer	8	6.10687	7.13209e-05	JUN, STAT1, STAT3, FOS, IKBKG, HIF1A, RELA, MTOR	99	89	8465	7.68585	0.0159899	0.000575662	0.000359152
KEGG_PATHWAY	hsa05222:Small cell lung cancer	8	6.10687	8.81556e-05	RXRA, MAX, MYC, E2F1, E2F2, IKBKG, TP53, RELA	99	92	8465	7.43522	0.0197269	0.000687006	0.000428618
KEGG_PATHWAY	hsa05169:Epstein-Barr virus infection	11	8.39695	0.000107979	CCNA2, JUN, STAT1, SIN3A, MYC, STAT3, E2F1, E2F2, IKBKG, TP53, RELA	99	202	8465	4.65622	0.0241092	0.000813443	0.000507502
KEGG_PATHWAY	hsa05215:Prostate cancer	8	6.10687	0.000123328	HSP90AA1, CREBBP, E2F1, E2F2, IKBKG, TP53, RELA, MTOR	99	97	8465	7.05196	0.027489	0.000899103	0.000560945
KEGG_PATHWAY	hsa05207:Chemical carcinogenesis - receptor activation	11	8.39695	0.000160876	HSP90AA1, JUN, RXRA, MYC, STAT3, E2F1, FOS, AHR, PRKACA, RELA, MTOR	99	212	8465	4.43658	0.0357078	0.00113619	0.000708861
KEGG_PATHWAY	hsa05417:Lipid and atherosclerosis	11	8.39695	0.000180478	HSP90AA1, JUN, RXRA, POU2F1, STAT3, PPARG, FOS, IKBKG, TP53, RELA, HSPA1A	99	215	8465	4.37468	0.0399709	0.001236	0.000771132
KEGG_PATHWAY	hsa04371:Apelin signaling pathway	9	6.87023	0.000196084	EGR1, BECN1, PRKAA1, PRKAB2, PRKAA2, PRKAG1, PRKACA, PRKAB1, MTOR	99	139	8465	5.5363	0.0433516	0.00130338	0.000813172
KEGG_PATHWAY	hsa05220:Chronic myeloid leukemia	7	5.34351	0.000234737	CTBP1, MYC, E2F1, E2F2, IKBKG, TP53, RELA	99	76	8465	7.87547	0.0516739	0.00149592	0.000933298
KEGG_PATHWAY	hsa05017:Spinocerebellar ataxia	9	6.87023	0.000238289	BECN1, TBP, NFYA, ATG101, SP1, RB1CC1, ULK1, NRBF2, MTOR	99	143	8465	5.38144	0.0524349	0.00149592	0.000933298
KEGG_PATHWAY	hsa05163:Human cytomegalovirus infection	11	8.39695	0.000260991	SP1, MYC, STAT3, E2F1, E2F2, IKBKG, PRKACA, IL6R, TP53, RELA, MTOR	99	225	8465	4.18025	0.0572854	0.00159416	0.000994588
KEGG_PATHWAY	hsa04921:Oxytocin signaling pathway	9	6.87023	0.000394147	PRKAA1, JUN, PRKAB2, PRKAA2, PRKAG1, FOS, PRKACA, PRKAB1, PPP1CA	99	154	8465	4.99705	0.0852412	0.00234414	0.00146249
KEGG_PATHWAY	hsa05160:Hepatitis C	9	6.87023	0.000448666	RXRA, STAT1, MYC, STAT3, E2F1, E2F2, IKBKG, TP53, RELA	99	157	8465	4.90156	0.0964478	0.00259996	0.0016221
KEGG_PATHWAY	hsa05203:Viral carcinogenesis	10	7.63359	0.000566436	CCNA2, CREBBP, JUN, TBP, SRF, STAT3, IKBKG, PRKACA, TP53, RELA	99	204	8465	4.19142	0.120191	0.00320036	0.00199669
KEGG_PATHWAY	hsa04710:Circadian rhythm	5	3.81679	0.000600138	PRKAA1, PRKAB2, PRKAA2, PRKAG1, PRKAB1	99	34	8465	12.5743	0.126871	0.00330808	0.00206389
KEGG_PATHWAY	hsa05162:Measles	8	6.10687	0.00110409	JUN, STAT1, STAT3, FOS, IKBKG, TP53, RELA, HSPA1A	99	139	8465	4.92115	0.220936	0.00594107	0.00370659
KEGG_PATHWAY	hsa04917:Prolactin signaling pathway	6	4.58015	0.00125335	STAT1, IRF1, STAT3, FOS, FOXO3, RELA	99	70	8465	7.329	0.246807	0.00658737	0.00410982
KEGG_PATHWAY	hsa05223:Non-small cell lung cancer	6	4.58015	0.00142281	RXRA, STAT3, E2F1, E2F2, FOXO3, TP53	99	72	8465	7.12542	0.275145	0.00730807	0.00455946
KEGG_PATHWAY	hsa05165:Human papillomavirus infection	12	9.16031	0.00147907	CCNA2, CREBBP, TBP, STAT1, IRF1, E2F1, ATM, IKBKG, PRKACA, TP53, RELA, MTOR	99	331	8465	3.09988	0.284317	0.00734957	0.00458535
KEGG_PATHWAY	hsa04350:TGF-beta signaling pathway	7	5.34351	0.00152696	CREBBP, NCOR1, SIN3A, SP1, MYC, E2F4, INHBE	99	108	8465	5.54199	0.292032	0.00734957	0.00458535
KEGG_PATHWAY	hsa05224:Breast cancer	8	6.10687	0.00152845	JUN, SP1, MYC, E2F1, E2F2, FOS, TP53, MTOR	99	147	8465	4.65334	0.292271	0.00734957	0.00458535
KEGG_PATHWAY	hsa04010:MAPK signaling pathway	11	8.39695	0.00250596	NR4A1, JUN, MAX, MYC, SRF, FOS, IKBKG, PRKACA, TP53, RELA, HSPA1A	99	302	8465	3.11442	0.432808	0.0117989	0.00736125
KEGG_PATHWAY	hsa05206:MicroRNAs in cancer	11	8.39695	0.00302797	RPTOR, CREBBP, MYC, STAT3, FSCN1, E2F1, E2F2, ATM, SIRT1, TP53, MTOR	99	310	8465	3.03405	0.496091	0.0139658	0.00871315
KEGG_PATHWAY	hsa04530:Tight junction	8	6.10687	0.00336629	STK11, PRKAA1, JUN, PRKAB2, PRKAA2, PRKAG1, PRKACA, PRKAB1	99	169	8465	4.04758	0.533298	0.0152156	0.00949294
KEGG_PATHWAY	hsa05171:Coronavirus disease - COVID-19	9	6.87023	0.00533292	C5, JUN, RPL31, STAT1, STAT3, FOS, IKBKG, IL6R, RELA	99	232	8465	3.31701	0.701345	0.0231777	0.0144604
KEGG_PATHWAY	hsa04714:Thermogenesis	9	6.87023	0.00533292	RPTOR, PRKAA1, PRKAB2, PRKAA2, PRKAG1, PPARG, PRKACA, PRKAB1, MTOR	99	232	8465	3.31701	0.701345	0.0231777	0.0144604
KEGG_PATHWAY	hsa04136:Autophagy - other	4	3.05344	0.00585131	RPTOR, BECN1, ATG101, MTOR	99	32	8465	10.6881	0.734537	0.0249509	0.0155667
KEGG_PATHWAY	hsa05131:Shigellosis	9	6.87023	0.00770213	RPTOR, BECN1, JUN, ATM, IKBKG, FOXO3, TP53, RELA, MTOR	99	247	8465	3.11557	0.825777	0.0322349	0.0201111
KEGG_PATHWAY	hsa05031:Amphetamine addiction	5	3.81679	0.00822102	JUN, FOS, PRKACA, SIRT1, PPP1CA	99	69	8465	6.19602	0.845201	0.0337809	0.0210757
KEGG_PATHWAY	hsa04066:HIF-1 signaling pathway	6	4.58015	0.00849871	CREBBP, STAT3, IL6R, HIF1A, RELA, MTOR	99	109	8465	4.7067	0.854694	0.0342604	0.0213749
KEGG_PATHWAY	hsa05230:Central carbon metabolism in cancer	5	3.81679	0.0086433	MYC, PGAM1, HIF1A, TP53, MTOR	99	70	8465	6.1075	0.859406	0.0342604	0.0213749
KEGG_PATHWAY	hsa05216:Thyroid cancer	4	3.05344	0.0087925	RXRA, MYC, PPARG, TP53	99	37	8465	9.24379	0.864108	0.0342604	0.0213749
KEGG_PATHWAY	hsa05133:Pertussis	5	3.81679	0.0114764	C5, JUN, IRF1, FOS, RELA	99	76	8465	5.62533	0.926367	0.0439517	0.0274212
KEGG_PATHWAY	hsa05219:Bladder cancer	4	3.05344	0.0116686	MYC, E2F1, E2F2, TP53	99	41	8465	8.34196	0.929533	0.0439517	0.0274212
KEGG_PATHWAY	hsa04630:JAK-STAT signaling pathway	7	5.34351	0.012403	PIAS4, CREBBP, STAT1, MYC, STAT3, IL6R, MTOR	99	166	8465	3.60563	0.94043	0.0457704	0.0285559
KEGG_PATHWAY	hsa04935:Growth hormone synthesis, secretion and action	6	4.58015	0.0125565	CREBBP, STAT1, STAT3, FOS, PRKACA, MTOR	99	120	8465	4.27525	0.942486	0.0457704	0.0285559
KEGG_PATHWAY	hsa05010:Alzheimer disease	11	8.39695	0.013113	BECN1, ATG101, RB1CC1, TUBB, ULK1, IKBKG, NRBF2, TUBB4B, SLC39A14, RELA, MTOR	99	384	8465	2.44936	0.949366	0.0470402	0.0293481
KEGG_PATHWAY	hsa05208:Chemical carcinogenesis - reactive oxygen species	8	6.10687	0.0146208	JUN, AKR1C2, FOS, AHR, IKBKG, FOXO3, HIF1A, RELA	99	223	8465	3.06745	0.96416	0.0516296	0.0322114
KEGG_PATHWAY	hsa04380:Osteoclast differentiation	6	4.58015	0.0162227	JUN, STAT1, PPARG, FOS, IKBKG, RELA	99	128	8465	4.00805	0.975187	0.056405	0.0351907
KEGG_PATHWAY	hsa05210:Colorectal cancer	5	3.81679	0.0174102	JUN, MYC, FOS, TP53, MTOR	99	86	8465	4.97122	0.981114	0.0596167	0.0371945
KEGG_PATHWAY	hsa05410:Hypertrophic cardiomyopathy	5	3.81679	0.0202331	PRKAA1, PRKAB2, PRKAA2, PRKAG1, PRKAB1	99	90	8465	4.75028	0.990143	0.0682489	0.04258
KEGG_PATHWAY	hsa04210:Apoptosis	6	4.58015	0.0205431	JUN, ATM, FOS, IKBKG, TP53, RELA	99	136	8465	3.77228	0.990823	0.0682756	0.0425967
KEGG_PATHWAY	hsa04915:Estrogen signaling pathway	6	4.58015	0.0217302	HSP90AA1, JUN, SP1, FOS, PRKACA, HSPA1A	99	138	8465	3.71761	0.993023	0.0702033	0.0437994
KEGG_PATHWAY	hsa04658:Th1 and Th2 cell differentiation	5	3.81679	0.0217444	JUN, STAT1, FOS, IKBKG, RELA	99	92	8465	4.64701	0.993046	0.0702033	0.0437994
KEGG_PATHWAY	hsa04657:IL-17 signaling pathway	5	3.81679	0.0233232	HSP90AA1, JUN, FOS, IKBKG, RELA	99	94	8465	4.54814	0.995173	0.0742401	0.046318
KEGG_PATHWAY	hsa05014:Amyotrophic lateral sclerosis	10	7.63359	0.0247191	BECN1, ATG101, RB1CC1, TUBB, HNRNPA2B1, ULK1, NRBF2, TUBB4B, TP53, MTOR	99	364	8465	2.34904	0.996506	0.0775904	0.0484082
KEGG_PATHWAY	hsa05132:Salmonella infection	8	6.10687	0.0251149	HSP90AA1, JUN, MYC, TUBB, FOS, IKBKG, TUBB4B, RELA	99	249	8465	2.74715	0.996812	0.077753	0.0485096
KEGG_PATHWAY	hsa05231:Choline metabolism in cancer	5	3.81679	0.0266861	JUN, SP1, FOS, HIF1A, MTOR	99	98	8465	4.3625	0.997786	0.0815008	0.0508478
KEGG_PATHWAY	hsa04933:AGE-RAGE signaling pathway in diabetic complications	5	3.81679	0.0284712	EGR1, JUN, STAT1, STAT3, RELA	99	100	8465	4.27525	0.998538	0.0857932	0.0535258
KEGG_PATHWAY	hsa05226:Gastric cancer	6	4.58015	0.029059	RXRA, MYC, E2F1, E2F2, TP53, MTOR	99	149	8465	3.44316	0.998725	0.0864122	0.053912
KEGG_PATHWAY	hsa04914:Progesterone-mediated oocyte maturation	5	3.81679	0.030326	CCNA2, HSP90AA1, CCNB1, PLK1, PRKACA	99	102	8465	4.19142	0.999051	0.0890088	0.055532
KEGG_PATHWAY	hsa05205:Proteoglycans in cancer	7	5.34351	0.0313527	MYC, STAT3, PRKACA, HIF1A, TP53, MTOR, PPP1CA	99	205	8465	2.91968	0.999253	0.0908424	0.056676
KEGG_PATHWAY	hsa04625:C-type lectin receptor signaling pathway	5	3.81679	0.0322509	JUN, STAT1, IRF1, IKBKG, RELA	99	104	8465	4.11082	0.999394	0.0911089	0.0568423
KEGG_PATHWAY	hsa04620:Toll-like receptor signaling pathway	5	3.81679	0.0322509	JUN, STAT1, FOS, IKBKG, RELA	99	104	8465	4.11082	0.999394	0.0911089	0.0568423
KEGG_PATHWAY	hsa04934:Cushing syndrome	6	4.58015	0.0336453	NR4A1, SP1, E2F1, E2F2, AHR, PRKACA	99	155	8465	3.30987	0.999563	0.0938068	0.0585255
KEGG_PATHWAY	hsa04928:Parathyroid hormone synthesis, secretion and action	5	3.81679	0.0342463	EGR1, RXRA, SP1, FOS, PRKACA	99	106	8465	4.03326	0.99962	0.0938068	0.0585255
KEGG_PATHWAY	hsa04150:mTOR signaling pathway	6	4.58015	0.0344512	RPTOR, STK11, PRKAA1, PRKAA2, ULK1, MTOR	99	156	8465	3.28866	0.999638	0.0938068	0.0585255
KEGG_PATHWAY	hsa05170:Human immunodeficiency virus 1 infection	7	5.34351	0.0360733	CCNB1, JUN, ATM, FOS, IKBKG, RELA, MTOR	99	212	8465	2.82328	0.999752	0.0970542	0.0605515
KEGG_PATHWAY	hsa05321:Inflammatory bowel disease	4	3.05344	0.0392302	JUN, STAT1, STAT3, RELA	99	65	8465	5.26185	0.999882	0.104306	0.065076
KEGG_PATHWAY	hsa05145:Toxoplasmosis	5	3.81679	0.040657	STAT1, STAT3, IKBKG, RELA, HSPA1A	99	112	8465	3.81719	0.999916	0.106843	0.0666586
KEGG_PATHWAY	hsa04668:TNF signaling pathway	5	3.81679	0.0429359	JUN, IRF1, FOS, IKBKG, RELA	99	114	8465	3.75022	0.999951	0.111535	0.0695857
KEGG_PATHWAY	hsa04310:Wnt signaling pathway	6	4.58015	0.0479901	CREBBP, JUN, CTBP1, MYC, PRKACA, TP53	99	171	8465	3.00018	0.999985	0.123247	0.0768933
KEGG_PATHWAY	hsa04115:p53 signaling pathway	4	3.05344	0.0540944	CCNB1, ATM, TP53, GTSE1	99	74	8465	4.62189	0.999997	0.137363	0.0857001
KEGG_PATHWAY	hsa05214:Glioma	4	3.05344	0.0558913	E2F1, E2F2, TP53, MTOR	99	75	8465	4.56027	0.999998	0.140349	0.0875631
KEGG_PATHWAY	hsa05140:Leishmaniasis	4	3.05344	0.05957	JUN, STAT1, FOS, RELA	99	77	8465	4.44182	0.999999	0.147943	0.0923007
KEGG_PATHWAY	hsa01521:EGFR tyrosine kinase inhibitor resistance	4	3.05344	0.0633601	STAT3, FOXO3, IL6R, MTOR	99	79	8465	4.32937	1	0.153397	0.0957034
KEGG_PATHWAY	hsa03030:DNA replication	3	2.29008	0.0648165	RNASEH2A, LIG1, MCM2	99	36	8465	7.12542	1	0.153397	0.0957034
KEGG_PATHWAY	hsa00500:Starch and sucrose metabolism	3	2.29008	0.0648165	GPI, GYS1, ENPP1	99	36	8465	7.12542	1	0.153397	0.0957034
KEGG_PATHWAY	hsa00760:Nicotinate and nicotinamide metabolism	3	2.29008	0.0648165	NT5E, ENPP1, SIRT1	99	36	8465	7.12542	1	0.153397	0.0957034
KEGG_PATHWAY	hsa04114:Oocyte meiosis	5	3.81679	0.0651598	CCNB1, PTTG1, PLK1, PRKACA, PPP1CA	99	131	8465	3.26355	1	0.153397	0.0957034
KEGG_PATHWAY	hsa04062:Chemokine signaling pathway	6	4.58015	0.0715936	STAT1, STAT3, IKBKG, FOXO3, PRKACA, RELA	99	192	8465	2.67203	1	0.166806	0.104069
KEGG_PATHWAY	hsa04662:B cell receptor signaling pathway	4	3.05344	0.0733104	JUN, FOS, IKBKG, RELA	99	84	8465	4.07167	1	0.169063	0.105477
KEGG_PATHWAY	hsa05130:Pathogenic Escherichia coli infection	6	4.58015	0.078012	JUN, TUBB, FOS, IKBKG, TUBB4B, RELA	99	197	8465	2.60421	1	0.178088	0.111108
KEGG_PATHWAY	hsa05022:Pathways of neurodegeneration - multiple diseases	10	7.63359	0.0991338	BECN1, ATG101, RB1CC1, TUBB, HTT, ULK1, NRBF2, TUBB4B, RELA, MTOR	99	476	8465	1.79632	1	0.224042	0.139779

## Sheet: S4
Category	Term	Count	X.	PValue	Genes	List.Total	Pop.Hits	Pop.Total	Fold.Enrichment	Bonferroni	Benjamini	FDR
KEGG_PATHWAY	hsa04211:Longevity regulating pathway	17	12.9771	2.61e-15	PRKAA1, PRKAB2, PRKAA2, PRKAG1, FOXO3, SIRT1, PRKAB1, MTOR, RELA, RPTOR, STK11, ATG101, RB1CC1, ULK1, PPARG, PRKACA, TP53	99	89	8465	16.3324	6.02e-13	5.9e-13	3.68e-13
KEGG_PATHWAY	hsa04152:AMPK signaling pathway	15	11.4504	8.25e-11	PRKAA1, PRKAB2, PRKAA2, PRKAG1, FOXO3, SIRT1, PRKAB1, MTOR, RPTOR, CCNA2, GYS1, STK11, HNF4A, ULK1, PPARG	99	121	8465	10.5998	1.86e-08	6.64e-09	4.14e-09
KEGG_PATHWAY	hsa04213:Longevity regulating pathway - multiple species	12	9.1603	8.82e-11	RPTOR, PRKAA1, PRKAB2, PRKAA2, PRKAG1, FOXO3, PRKACA, SIRT1, PRKAB1, MTOR, FOXA2, HSPA1A	99	62	8465	16.5494	1.99e-08	6.64e-09	4.14e-09
KEGG_PATHWAY	hsa04920:Adipocytokine signaling pathway	11	8.39695	5.25e-09	STK11, PRKAA1, PRKAB2, RXRA, PRKAA2, STAT3, PRKAG1, IKBKG, PRKAB1, RELA, MTOR	99	69	8465	13.6312	1.19e-06	2.96e-07	1.85e-07
KEGG_PATHWAY	hsa04218:Cellular senescence	14	10.687	2.38e-08	FOXM1, FOXO3, SIRT1, MTOR, RELA, PPP1CA, CCNA2, CCNB1, MYC, E2F1, E2F2, ATM, E2F4, TP53	99	156	8465	7.67353	5.39e-06	8.94e-07	5.58e-07
KEGG_PATHWAY	hsa05200:Pathways in cancer	24	18.3206	2.39e-08	CEBPA, CREBBP, JUN, HSP90AA1, CTBP1, STAT1, MAX, STAT3, FOS, HIF1A, MTOR, RELA, PML, CCNA2, RXRA, SP1, MYC, E2F1, E2F2, PPARG, IKBKG, PRKACA, IL6R, TP53	99	531	8465	3.86463	5.4e-06	8.94e-07	5.58e-07
KEGG_PATHWAY	hsa04068:FoxO signaling pathway	13	9.92366	2.98e-08	CREBBP, PRKAA1, PRKAB2, PRKAA2, PLK1, STAT3, PRKAG1, FOXO3, SIRT1, PRKAB1, STK11, CCNB1, ATM	99	131	8465	8.48523	6.74e-06	8.94e-07	5.58e-07
KEGG_PATHWAY	hsa05166:Human T-cell leukemia virus 1 infection	16	12.2137	3.16e-08	EGR1, CREBBP, JUN, TBP, SRF, FOS, RELA, CCNA2, PTTG1, MYC, E2F1, E2F2, ATM, IKBKG, PRKACA, TP53	99	222	8465	6.16253	7.15e-06	8.94e-07	5.58e-07
KEGG_PATHWAY	hsa04659:Th17 cell differentiation	12	9.1603	3.87e-08	HSP90AA1, JUN, RXRA, STAT1, STAT3, FOS, AHR, IKBKG, IL6R, HIF1A, RELA, MTOR	99	108	8465	9.50056	8.74e-06	9.71e-07	6.06e-07
KEGG_PATHWAY	hsa04110:Cell cycle	13	9.92366	2.23e-07	CDT1, CREBBP, PLK1, CCNA2, CCNB1, PTTG1, MYC, E2F1, E2F2, ATM, E2F4, TP53, MCM2	99	157	8465	7.08004	5.05e-05	5.05e-06	3.15e-06
KEGG_PATHWAY	hsa05167:Kaposi sarcoma-associated herpesvirus infection	14	10.687	3.14e-07	BECN1, CREBBP, JUN, STAT1, STAT3, FOS, HIF1A, MTOR, RELA, MYC, E2F1, E2F2, IKBKG, TP53	99	194	8465	6.17047	7.09e-05	6.45e-06	4.02e-06
KEGG_PATHWAY	hsa04140:Autophagy - animal	12	9.1603	6.02e-07	RPTOR, BECN1, STK11, PRKAA1, PRKAA2, ATG101, RB1CC1, ULK1, NRBF2, PRKACA, HIF1A, MTOR	99	141	8465	7.27703	0.000136	1.13e-05	7.07e-06
KEGG_PATHWAY	hsa04932:Non-alcoholic fatty liver disease	12	9.1603	1.55e-06	CEBPA, PRKAA1, JUN, PRKAB2, RXRA, PRKAA2, PRKAG1, PPARG, FOS, IL6R, PRKAB1, RELA	99	155	8465	6.61975	0.00035	2.54e-05	1.58e-05
KEGG_PATHWAY	hsa04137:Mitophagy - animal	9	6.87023	1.57e-06	BECN1, JUN, SP1, E2F1, ULK1, FOXO3, HIF1A, TP53, RELA	99	72	8465	10.6881	0.000356	2.54e-05	1.58e-05
KEGG_PATHWAY	hsa05016:Huntington disease	16	12.2137	2.02e-06	BECN1, CREBBP, TBP, TUBB, HTT, TUBB4B, MTOR, REST, ATG101, SP1, SIN3A, RB1CC1, ULK1, PPARG, NRBF2, TP53	99	306	8465	4.47085	0.000457	2.9e-05	1.81e-05
KEGG_PATHWAY	hsa05202:Transcriptional misregulation in cancer	13	9.92366	2.05e-06	CEBPA, MAX, RELA, PML, CCNA2, NCOR1, RXRA, SP1, SIN3A, MYC, ATM, PPARG, TP53	99	193	8465	5.75941	0.000463	2.9e-05	1.81e-05
KEGG_PATHWAY	hsa05161:Hepatitis B	12	9.1603	2.39e-06	CCNA2, CREBBP, JUN, STAT1, MYC, STAT3, E2F1, E2F2, FOS, IKBKG, TP53, RELA	99	162	8465	6.33371	0.000541	3.18e-05	1.98e-05
KEGG_PATHWAY	hsa04922:Glucagon signaling pathway	10	7.63359	3.62e-06	GYS1, PRKAA1, CREBBP, PRKAB2, PRKAA2, PGAM1, PRKAG1, PRKACA, SIRT1, PRKAB1	99	107	8465	7.99113	0.000819	4.55e-05	2.84e-05
KEGG_PATHWAY	hsa04931:Insulin resistance	10	7.63359	3.92e-06	GYS1, PRKAA1, PRKAB2, PRKAA2, STAT3, PRKAG1, PRKAB1, RELA, MTOR, PPP1CA	99	108	8465	7.91713	0.000885	4.66e-05	2.91e-05
KEGG_PATHWAY	hsa04919:Thyroid hormone signaling pathway	10	7.63359	9.99e-06	CREBBP, RXRA, NCOR1, STAT1, SIN3A, MYC, PRKACA, HIF1A, TP53, MTOR	99	121	8465	7.06653	0.002256	0.000113	7.05e-05
KEGG_PATHWAY	hsa05221:Acute myeloid leukemia	8	6.10687	1.11e-05	CCNA2, CEBPA, MYC, STAT3, IKBKG, RELA, MTOR, PML	99	67	8465	10.2096	0.0025	0.000119	7.44e-05
KEGG_PATHWAY	hsa01522:Endocrine resistance	9	6.87023	1.62e-05	JUN, NCOR1, SP1, E2F1, E2F2, FOS, PRKACA, TP53, MTOR	99	98	8465	7.8525	0.003647	0.000166	0.000104
KEGG_PATHWAY	hsa05212:Pancreatic cancer	8	6.10687	2.56e-05	STAT1, STAT3, E2F1, E2F2, IKBKG, TP53, RELA, MTOR	99	76	8465	9.00053	0.005764	0.000251	0.000157
KEGG_PATHWAY	hsa04910:Insulin signaling pathway	10	7.63359	2.72e-05	RPTOR, GYS1, PRKAA1, PRKAB2, PRKAA2, PRKAG1, PRKACA, PRKAB1, MTOR, PPP1CA	99	137	8465	6.24125	0.006132	0.000256	0.00016
KEGG_PATHWAY	hsa05418:Fluid shear stress and atherosclerosis	10	7.63359	3.05e-05	PIAS4, HSP90AA1, PRKAA1, JUN, PRKAA2, SUMO1, FOS, IKBKG, TP53, RELA	99	139	8465	6.15144	0.00688	0.000276	0.000172
KEGG_PATHWAY	hsa04936:Alcoholic liver disease	10	7.63359	3.62e-05	C5, PRKAA1, PRKAB2, PRKAA2, PRKAG1, IKBKG, FOXO3, SIRT1, PRKAB1, RELA	99	142	8465	6.02148	0.008144	0.000315	0.000196
KEGG_PATHWAY	hsa04151:PI3K-Akt signaling pathway	15	11.4504	5.17e-05	HSP90AA1, PRKAA1, PRKAA2, FOXO3, MTOR, RELA, RPTOR, GYS1, NR4A1, STK11, RXRA, MYC, IKBKG, IL6R, TP53	99	354	8465	3.6231	0.011616	0.000433	0.00027
KEGG_PATHWAY	hsa05235:PD-L1 expression and PD-1 checkpoint pathway in cancer	8	6.10687	7.13e-05	JUN, STAT1, STAT3, FOS, IKBKG, HIF1A, RELA, MTOR	99	89	8465	7.68585	0.01599	0.000576	0.000359
KEGG_PATHWAY	hsa05222:Small cell lung cancer	8	6.10687	8.82e-05	RXRA, MAX, MYC, E2F1, E2F2, IKBKG, TP53, RELA	99	92	8465	7.43522	0.019727	0.000687	0.000429
KEGG_PATHWAY	hsa05169:Epstein-Barr virus infection	11	8.39695	0.000108	CCNA2, JUN, STAT1, SIN3A, MYC, STAT3, E2F1, E2F2, IKBKG, TP53, RELA	99	202	8465	4.65622	0.024109	0.000813	0.000508
KEGG_PATHWAY	hsa05215:Prostate cancer	8	6.10687	0.000123	HSP90AA1, CREBBP, E2F1, E2F2, IKBKG, TP53, RELA, MTOR	99	97	8465	7.05196	0.027489	0.000899	0.000561
KEGG_PATHWAY	hsa05207:Chemical carcinogenesis - receptor activation	11	8.39695	0.000161	HSP90AA1, JUN, RXRA, MYC, STAT3, E2F1, FOS, AHR, PRKACA, RELA, MTOR	99	212	8465	4.43658	0.035708	0.001136	0.000709
KEGG_PATHWAY	hsa05417:Lipid and atherosclerosis	11	8.39695	0.00018	HSP90AA1, JUN, RXRA, POU2F1, STAT3, PPARG, FOS, IKBKG, TP53, RELA, HSPA1A	99	215	8465	4.37468	0.039971	0.001236	0.000771
KEGG_PATHWAY	hsa04371:Apelin signaling pathway	9	6.87023	0.000196	EGR1, BECN1, PRKAA1, PRKAB2, PRKAA2, PRKAG1, PRKACA, PRKAB1, MTOR	99	139	8465	5.5363	0.043352	0.001303	0.000813
KEGG_PATHWAY	hsa05220:Chronic myeloid leukemia	7	5.34351	0.000235	CTBP1, MYC, E2F1, E2F2, IKBKG, TP53, RELA	99	76	8465	7.87547	0.051674	0.001496	0.000933
KEGG_PATHWAY	hsa05017:Spinocerebellar ataxia	9	6.87023	0.000238	BECN1, TBP, NFYA, ATG101, SP1, RB1CC1, ULK1, NRBF2, MTOR	99	143	8465	5.38144	0.052435	0.001496	0.000933
KEGG_PATHWAY	hsa05163:Human cytomegalovirus infection	11	8.39695	0.000261	SP1, MYC, STAT3, E2F1, E2F2, IKBKG, PRKACA, IL6R, TP53, RELA, MTOR	99	225	8465	4.18025	0.057285	0.001594	0.000995
KEGG_PATHWAY	hsa04921:Oxytocin signaling pathway	9	6.87023	0.000394	PRKAA1, JUN, PRKAB2, PRKAA2, PRKAG1, FOS, PRKACA, PRKAB1, PPP1CA	99	154	8465	4.99705	0.085241	0.002344	0.001462
KEGG_PATHWAY	hsa05160:Hepatitis C	9	6.87023	0.000449	RXRA, STAT1, MYC, STAT3, E2F1, E2F2, IKBKG, TP53, RELA	99	157	8465	4.90156	0.096448	0.0026	0.001622
KEGG_PATHWAY	hsa05203:Viral carcinogenesis	10	7.63359	0.000566	CCNA2, CREBBP, JUN, TBP, SRF, STAT3, IKBKG, PRKACA, TP53, RELA	99	204	8465	4.19142	0.120191	0.0032	0.001997
KEGG_PATHWAY	hsa04710:Circadian rhythm	5	3.81679	0.0006	PRKAA1, PRKAB2, PRKAA2, PRKAG1, PRKAB1	99	34	8465	12.5743	0.126871	0.003308	0.002064
KEGG_PATHWAY	hsa05162:Measles	8	6.10687	0.001104	JUN, STAT1, STAT3, FOS, IKBKG, TP53, RELA, HSPA1A	99	139	8465	4.92115	0.220936	0.005941	0.003707
KEGG_PATHWAY	hsa04917:Prolactin signaling pathway	6	4.58015	0.001253	STAT1, IRF1, STAT3, FOS, FOXO3, RELA	99	70	8465	7.329	0.246807	0.006587	0.00411
KEGG_PATHWAY	hsa05223:Non-small cell lung cancer	6	4.58015	0.001423	RXRA, STAT3, E2F1, E2F2, FOXO3, TP53	99	72	8465	7.12542	0.275145	0.007308	0.004559
KEGG_PATHWAY	hsa05165:Human papillomavirus infection	12	9.1603	0.001479	CCNA2, CREBBP, TBP, STAT1, IRF1, E2F1, ATM, IKBKG, PRKACA, TP53, RELA, MTOR	99	331	8465	3.09988	0.284317	0.00735	0.004585
KEGG_PATHWAY	hsa04350:TGF-beta signaling pathway	7	5.34351	0.001527	CREBBP, NCOR1, SIN3A, SP1, MYC, E2F4, INHBE	99	108	8465	5.54199	0.292032	0.00735	0.004585
KEGG_PATHWAY	hsa05224:Breast cancer	8	6.10687	0.001528	JUN, SP1, MYC, E2F1, E2F2, FOS, TP53, MTOR	99	147	8465	4.65334	0.292271	0.00735	0.004585
KEGG_PATHWAY	hsa04010:MAPK signaling pathway	11	8.39695	0.002506	NR4A1, JUN, MAX, MYC, SRF, FOS, IKBKG, PRKACA, TP53, RELA, HSPA1A	99	302	8465	3.11442	0.432808	0.011799	0.007361
KEGG_PATHWAY	hsa05206:MicroRNAs in cancer	11	8.39695	0.003028	RPTOR, CREBBP, MYC, STAT3, FSCN1, E2F1, E2F2, ATM, SIRT1, TP53, MTOR	99	310	8465	3.03405	0.496091	0.013966	0.008713
KEGG_PATHWAY	hsa04530:Tight junction	8	6.10687	0.003366	STK11, PRKAA1, JUN, PRKAB2, PRKAA2, PRKAG1, PRKACA, PRKAB1	99	169	8465	4.04758	0.533298	0.015216	0.009493
KEGG_PATHWAY	hsa05171:Coronavirus disease - COVID-19	9	6.87023	0.005333	C5, JUN, RPL31, STAT1, STAT3, FOS, IKBKG, IL6R, RELA	99	232	8465	3.31701	0.701345	0.023178	0.01446
KEGG_PATHWAY	hsa04714:Thermogenesis	9	6.87023	0.005333	RPTOR, PRKAA1, PRKAB2, PRKAA2, PRKAG1, PPARG, PRKACA, PRKAB1, MTOR	99	232	8465	3.31701	0.701345	0.023178	0.01446
KEGG_PATHWAY	hsa04136:Autophagy - other	4	3.05343	0.005851	RPTOR, BECN1, ATG101, MTOR	99	32	8465	10.6881	0.734537	0.024951	0.015567
KEGG_PATHWAY	hsa05131:Shigellosis	9	6.87023	0.007702	RPTOR, BECN1, JUN, ATM, IKBKG, FOXO3, TP53, RELA, MTOR	99	247	8465	3.11557	0.825777	0.032235	0.020111
KEGG_PATHWAY	hsa05031:Amphetamine addiction	5	3.81679	0.008221	JUN, FOS, PRKACA, SIRT1, PPP1CA	99	69	8465	6.19602	0.845201	0.033781	0.021076
KEGG_PATHWAY	hsa04066:HIF-1 signaling pathway	6	4.58015	0.008499	CREBBP, STAT3, IL6R, HIF1A, RELA, MTOR	99	109	8465	4.7067	0.854694	0.03426	0.021375
KEGG_PATHWAY	hsa05230:Central carbon metabolism in cancer	5	3.81679	0.008643	MYC, PGAM1, HIF1A, TP53, MTOR	99	70	8465	6.1075	0.859406	0.03426	0.021375
KEGG_PATHWAY	hsa05216:Thyroid cancer	4	3.05343	0.008792	RXRA, MYC, PPARG, TP53	99	37	8465	9.24379	0.864108	0.03426	0.021375
KEGG_PATHWAY	hsa05133:Pertussis	5	3.81679	0.011476	C5, JUN, IRF1, FOS, RELA	99	76	8465	5.62533	0.926367	0.043952	0.027421
KEGG_PATHWAY	hsa05219:Bladder cancer	4	3.05343	0.011669	MYC, E2F1, E2F2, TP53	99	41	8465	8.34196	0.929533	0.043952	0.027421
KEGG_PATHWAY	hsa04630:JAK-STAT signaling pathway	7	5.34351	0.012403	PIAS4, CREBBP, STAT1, MYC, STAT3, IL6R, MTOR	99	166	8465	3.60563	0.94043	0.04577	0.028556
KEGG_PATHWAY	hsa04935:Growth hormone synthesis, secretion and action	6	4.58015	0.012556	CREBBP, STAT1, STAT3, FOS, PRKACA, MTOR	99	120	8465	4.27525	0.942486	0.04577	0.028556
KEGG_PATHWAY	hsa05010:Alzheimer disease	11	8.39695	0.013113	BECN1, ATG101, RB1CC1, TUBB, ULK1, IKBKG, NRBF2, TUBB4B, SLC39A14, RELA, MTOR	99	384	8465	2.44936	0.949366	0.04704	0.029348
KEGG_PATHWAY	hsa05208:Chemical carcinogenesis - reactive oxygen species	8	6.10687	0.014621	JUN, AKR1C2, FOS, AHR, IKBKG, FOXO3, HIF1A, RELA	99	223	8465	3.06745	0.96416	0.05163	0.032211
KEGG_PATHWAY	hsa04380:Osteoclast differentiation	6	4.58015	0.016223	JUN, STAT1, PPARG, FOS, IKBKG, RELA	99	128	8465	4.00805	0.975187	0.056405	0.035191
KEGG_PATHWAY	hsa05210:Colorectal cancer	5	3.81679	0.01741	JUN, MYC, FOS, TP53, MTOR	99	86	8465	4.97122	0.981114	0.059617	0.037194
KEGG_PATHWAY	hsa05410:Hypertrophic cardiomyopathy	5	3.81679	0.020233	PRKAA1, PRKAB2, PRKAA2, PRKAG1, PRKAB1	99	90	8465	4.75028	0.990143	0.068249	0.04258
KEGG_PATHWAY	hsa04210:Apoptosis	6	4.58015	0.020543	JUN, ATM, FOS, IKBKG, TP53, RELA	99	136	8465	3.77228	0.990823	0.068276	0.042597
KEGG_PATHWAY	hsa04915:Estrogen signaling pathway	6	4.58015	0.02173	HSP90AA1, JUN, SP1, FOS, PRKACA, HSPA1A	99	138	8465	3.71761	0.993023	0.070203	0.043799
KEGG_PATHWAY	hsa04658:Th1 and Th2 cell differentiation	5	3.81679	0.021744	JUN, STAT1, FOS, IKBKG, RELA	99	92	8465	4.64701	0.993046	0.070203	0.043799
KEGG_PATHWAY	hsa04657:IL-17 signaling pathway	5	3.81679	0.023323	HSP90AA1, JUN, FOS, IKBKG, RELA	99	94	8465	4.54814	0.995173	0.07424	0.046318
KEGG_PATHWAY	hsa05014:Amyotrophic lateral sclerosis	10	7.63359	0.024719	BECN1, ATG101, RB1CC1, TUBB, HNRNPA2B1, ULK1, NRBF2, TUBB4B, TP53, MTOR	99	364	8465	2.34904	0.996506	0.07759	0.048408
KEGG_PATHWAY	hsa05132:Salmonella infection	8	6.10687	0.025115	HSP90AA1, JUN, MYC, TUBB, FOS, IKBKG, TUBB4B, RELA	99	249	8465	2.74715	0.996812	0.077753	0.04851
KEGG_PATHWAY	hsa05231:Choline metabolism in cancer	5	3.81679	0.026686	JUN, SP1, FOS, HIF1A, MTOR	99	98	8465	4.3625	0.997786	0.081501	0.050848
KEGG_PATHWAY	hsa04933:AGE-RAGE signaling pathway in diabetic complications	5	3.81679	0.028471	EGR1, JUN, STAT1, STAT3, RELA	99	100	8465	4.27525	0.998538	0.085793	0.053526
KEGG_PATHWAY	hsa05226:Gastric cancer	6	4.58015	0.029059	RXRA, MYC, E2F1, E2F2, TP53, MTOR	99	149	8465	3.44316	0.998725	0.086412	0.053912
KEGG_PATHWAY	hsa04914:Progesterone-mediated oocyte maturation	5	3.81679	0.030326	CCNA2, HSP90AA1, CCNB1, PLK1, PRKACA	99	102	8465	4.19142	0.999051	0.089009	0.055532
KEGG_PATHWAY	hsa05205:Proteoglycans in cancer	7	5.34351	0.031353	MYC, STAT3, PRKACA, HIF1A, TP53, MTOR, PPP1CA	99	205	8465	2.91968	0.999253	0.090842	0.056676
KEGG_PATHWAY	hsa04625:C-type lectin receptor signaling pathway	5	3.81679	0.032251	JUN, STAT1, IRF1, IKBKG, RELA	99	104	8465	4.11082	0.999394	0.091109	0.056842
KEGG_PATHWAY	hsa04620:Toll-like receptor signaling pathway	5	3.81679	0.032251	JUN, STAT1, FOS, IKBKG, RELA	99	104	8465	4.11082	0.999394	0.091109	0.056842
KEGG_PATHWAY	hsa04934:Cushing syndrome	6	4.58015	0.033645	NR4A1, SP1, E2F1, E2F2, AHR, PRKACA	99	155	8465	3.30987	0.999563	0.093807	0.058525
KEGG_PATHWAY	hsa04928:Parathyroid hormone synthesis, secretion and action	5	3.81679	0.034246	EGR1, RXRA, SP1, FOS, PRKACA	99	106	8465	4.03326	0.99962	0.093807	0.058525
KEGG_PATHWAY	hsa04150:mTOR signaling pathway	6	4.58015	0.034451	RPTOR, STK11, PRKAA1, PRKAA2, ULK1, MTOR	99	156	8465	3.28866	0.999638	0.093807	0.058525
KEGG_PATHWAY	hsa05170:Human immunodeficiency virus 1 infection	7	5.34351	0.036073	CCNB1, JUN, ATM, FOS, IKBKG, RELA, MTOR	99	212	8465	2.82328	0.999752	0.097054	0.060552
KEGG_PATHWAY	hsa05321:Inflammatory bowel disease	4	3.05343	0.03923	JUN, STAT1, STAT3, RELA	99	65	8465	5.26185	0.999882	0.104306	0.065076
KEGG_PATHWAY	hsa05145:Toxoplasmosis	5	3.81679	0.040657	STAT1, STAT3, IKBKG, RELA, HSPA1A	99	112	8465	3.81719	0.999916	0.106843	0.066659
KEGG_PATHWAY	hsa04668:TNF signaling pathway	5	3.81679	0.042936	JUN, IRF1, FOS, IKBKG, RELA	99	114	8465	3.75022	0.999951	0.111535	0.069586
KEGG_PATHWAY	hsa04310:Wnt signaling pathway	6	4.58015	0.04799	CREBBP, JUN, CTBP1, MYC, PRKACA, TP53	99	171	8465	3.00018	0.999985	0.123247	0.076893
KEGG_PATHWAY	hsa04115:p53 signaling pathway	4	3.05343	0.054094	CCNB1, ATM, TP53, GTSE1	99	74	8465	4.6219	0.999997	0.137363	0.0857
KEGG_PATHWAY	hsa05214:Glioma	4	3.05343	0.055891	E2F1, E2F2, TP53, MTOR	99	75	8465	4.56027	0.999998	0.140349	0.087563
KEGG_PATHWAY	hsa05140:Leishmaniasis	4	3.05343	0.05957	JUN, STAT1, FOS, RELA	99	77	8465	4.44182	0.999999	0.147943	0.092301
KEGG_PATHWAY	hsa01521:EGFR tyrosine kinase inhibitor resistance	4	3.05343	0.06336	STAT3, FOXO3, IL6R, MTOR	99	79	8465	4.32937	1	0.153397	0.095703
KEGG_PATHWAY	hsa03030:DNA replication	3	2.29008	0.064817	RNASEH2A, LIG1, MCM2	99	36	8465	7.12542	1	0.153397	0.095703
KEGG_PATHWAY	hsa00500:Starch and sucrose metabolism	3	2.29008	0.064817	GPI, GYS1, ENPP1	99	36	8465	7.12542	1	0.153397	0.095703
KEGG_PATHWAY	hsa00760:Nicotinate and nicotinamide metabolism	3	2.29008	0.064817	NT5E, ENPP1, SIRT1	99	36	8465	7.12542	1	0.153397	0.095703
KEGG_PATHWAY	hsa04114:Oocyte meiosis	5	3.81679	0.06516	CCNB1, PTTG1, PLK1, PRKACA, PPP1CA	99	131	8465	3.26355	1	0.153397	0.095703
KEGG_PATHWAY	hsa04062:Chemokine signaling pathway	6	4.58015	0.071594	STAT1, STAT3, IKBKG, FOXO3, PRKACA, RELA	99	192	8465	2.67203	1	0.166806	0.104069
KEGG_PATHWAY	hsa04662:B cell receptor signaling pathway	4	3.05343	0.07331	JUN, FOS, IKBKG, RELA	99	84	8465	4.07167	1	0.169063	0.105477
KEGG_PATHWAY	hsa05130:Pathogenic Escherichia coli infection	6	4.58015	0.078012	JUN, TUBB, FOS, IKBKG, TUBB4B, RELA	99	197	8465	2.60421	1	0.178088	0.111108
KEGG_PATHWAY	hsa05022:Pathways of neurodegeneration - multiple diseases	10	7.63359	0.099134	BECN1, ATG101, RB1CC1, TUBB, HTT, ULK1, NRBF2, TUBB4B, RELA, MTOR	99	476	8465	1.79632	1	0.224042	0.139779

## Sheet: S5
OMIM_Disease.Term	OMIM_Disease.Overlap	OMIM_Disease.P.value	OMIM_Disease.Adjusted.P.value	OMIM_Disease.Old.P.value	OMIM_Disease.Old.Adjusted.P.value	OMIM_Disease.Odds.Ratio	OMIM_Disease.Combined.Score	OMIM_Disease.Genes
breast cancer	3/28	0.000105996	0.00119232	0	0	37.9219	347.065	RB1CC1;ATM;TP53
diabetes mellitus, type 2	3/32	0.000158977	0.00119232	0	0	32.6847	285.885	HNF4A;ENPP1;PPARG
pancreatic cancer	2/11	0.000578668	0.00289334	0	0	69.184	515.752	STK11;TP53
diabetes	3/75	0.0019562	0.00712252	0	0	13.1362	81.9275	HNF4A;ENPP1;PPARG
lymphoma	2/22	0.00237417	0.00712252	0	0	31.1156	188.035	MYC;ATM
immunodeficiency	2/28	0.00383581	0.00958952	0	0	23.9279	133.12	DCLRE1C;IKBKG
obesity	2/31	0.00468871	0.0100472	0	0	21.4494	115.024	ENPP1;PPARG
diabetes mellitus	2/58	0.0157426	0.0279766	0	0	11.0926	46.0498	HNF4A;ENPP1
ataxia	2/60	0.016786	0.0279766	0	0	10.7091	43.7702	TBP;ATM
leukemia	2/78	0.0274217	0.0411325	0	0	8.1653	29.3659	ATM;PML
ectodermal dysplasia	1/11	0.0357155	0.048703	0	0	30.6523	102.139	IKBKG
melanoma	1/13	0.0420729	0.0525912	0	0	25.541	80.9229	STK11
parkinson disease	1/22	0.0701742	0.0809702	0	0	14.5883	38.7578	TBP
spinocerebellar ataxia	1/37	0.115216	0.123446	0	0	8.50342	18.3754	TBP
colorectal cancer	1/40	0.123963	0.123963	0	0	7.84813	16.3851	TP53

## Sheet: S6
OMIM_Disease.Term	OMIM_Disease.Overlap	OMIM_Disease.P.value	OMIM_Disease.Adjusted.P.value	OMIM_Disease.Old.P.value	OMIM_Disease.Old.Adjusted.P.value	OMIM_Disease.Odds.Ratio	OMIM_Disease.Combined.Score	OMIM_Disease.Genes
breast cancer	3/28	0.000815869	0.00928979	0	0	18.4586	131.264	RB1CC1;ATM;TP53
obesity	3/31	0.00110341	0.00928979	0	0	16.4784	112.207	ENPP1;AKR1C2;PPARG
diabetes mellitus, type 2	3/32	0.00121171	0.00928979	0	0	15.9094	106.843	HNF4A;ENPP1;PPARG
leukemia	4/78	0.00177301	0.0101948	0	0	8.35895	52.9546	CEBPA;IRF1;ATM;PML
pancreatic cancer	2/11	0.00228676	0.0105191	0	0	33.947	206.419	STK11;TP53
lymphoma	2/22	0.00915952	0.0351115	0	0	15.2677	71.6507	MYC;ATM
diabetes	3/75	0.0134324	0.0419957	0	0	6.39406	27.5589	HNF4A;ENPP1;PPARG
immunodeficiency	2/28	0.0146072	0.0419957	0	0	11.7408	49.6196	DCLRE1C;IKBKG
diabetes mellitus	2/58	0.0562281	0.111627	0	0	5.44286	15.6664	HNF4A;ENPP1
ataxia	2/60	0.0597025	0.111627	0	0	5.25464	14.8096	TBP;ATM
anemia	2/61	0.0614669	0.111627	0	0	5.16532	14.4074	GPI;IRF1
ectodermal dysplasia	1/11	0.0702677	0.111627	0	0	15.1588	40.2533	IKBKG
gastric cancer	1/11	0.0702677	0.111627	0	0	15.1588	40.2533	IRF1
fibrosis	1/12	0.0764073	0.111627	0	0	13.78	35.4377	C5
glycogen storage disease	1/13	0.0825067	0.111627	0	0	12.631	31.5129	GYS1
cdeficiency	1/13	0.0825067	0.111627	0	0	12.631	31.5129	C5
melanoma	1/13	0.0825067	0.111627	0	0	12.631	31.5129	STK11
orofacial cleft	1/19	0.118272	0.151126	0	0	8.41815	17.9708	SUMO1
lung cancer	1/21	0.129884	0.155978	0	0	7.57557	15.4626	IRF1
parkinson disease	1/22	0.135633	0.155978	0	0	7.21447	14.4131	TBP
blood	1/36	0.212267	0.227361	0	0	4.32563	6.70433	AQP3
spinocerebellar ataxia	1/37	0.217476	0.227361	0	0	4.20526	6.41583	TBP
colorectal cancer	1/40	0.232897	0.232897	0	0	3.88119	5.65551	TP53

## Sheet: S7
OMIM_Disease.Term	OMIM_Disease.Overlap	OMIM_Disease.P.value	OMIM_Disease.Adjusted.P.value	OMIM_Disease.Old.P.value	OMIM_Disease.Old.Adjusted.P.value	OMIM_Disease.Odds.Ratio	OMIM_Disease.Combined.Score	OMIM_Disease.Genes
breast cancer	46813	0.000816	0.00929	0	0	18.4586	131.264	RB1CC1;ATM;TP53
obesity	11383	0.001103	0.00929	0	0	16.4784	112.207	ENPP1;AKR1C2;PPARG
diabetes mellitus, type 2	11749	0.001212	0.00929	0	0	15.9094	106.843	HNF4A;ENPP1;PPARG
leukemia	28581	0.001773	0.010195	0	0	8.35895	52.9546	CEBPA;IRF1;ATM;PML
pancreatic cancer	45232	0.002287	0.010519	0	0	33.947	206.419	STK11;TP53
lymphoma	44593	0.00916	0.035111	0	0	15.2677	71.6507	MYC;ATM
diabetes	27454	0.013432	0.041996	0	0	6.39406	27.5589	HNF4A;ENPP1;PPARG
immunodeficiency	46784	0.014607	0.041996	0	0	11.7408	49.6196	DCLRE1C;IKBKG
diabetes mellitus	21217	0.056228	0.111627	0	0	5.44286	15.6664	HNF4A;ENPP1
ataxia	21947	0.059703	0.111627	0	0	5.25464	14.8096	TBP;ATM
anemia	22313	0.061467	0.111627	0	0	5.16532	14.4074	GPI;IRF1
ectodermal dysplasia	45231	0.070268	0.111627	0	0	15.1588	40.2533	IKBKG
gastric cancer	45231	0.070268	0.111627	0	0	15.1588	40.2533	IRF1
fibrosis	45261	0.076407	0.111627	0	0	13.78	35.4377	C5
glycogen storage disease	41275	0.082507	0.111627	0	0	12.631	31.5129	GYS1
cdeficiency	41275	0.082507	0.111627	0	0	12.631	31.5129	C5
melanoma	41275	0.082507	0.111627	0	0	12.631	31.5129	STK11
orofacial cleft	43466	0.118272	0.151126	0	0	8.41815	17.9708	SUMO1
lung cancer	44197	0.129884	0.155978	0	0	7.57557	15.4626	IRF1
parkinson disease	44562	0.135633	0.155978	0	0	7.21447	14.4131	TBP
blood	13150	0.212267	0.227361	0	0	4.32563	6.70433	AQP3
spinocerebellar ataxia	13516	0.217476	0.227361	0	0	4.20526	6.41583	TBP
colorectal cancer	14611	0.232897	0.232897	0	0	3.88119	5.65552	TP53

## Sheet: S8
Vertex.A	Type.A	Vertex.B	Type.B	Relationship	combined_score	Penalty Score	Confidence Score
MAPK10	Protein	JUN	Protein	PPI	804	0	1
JUN	TF	MYC	Gene	Regulatory	0	2.35159e-265	1
JUN	TF	SP1	Gene	Regulatory	0	3.70967e-200	1
JUN	Protein	SP1	Protein	PPI	986	3.70967e-200	1
JUN	TF	EGR1	Gene	Regulatory	0	4.23221e-194	1
JUN	TF	MXI1	Gene	Regulatory	0	1.01303e-153	1
JUN	TF	NFYA	Gene	Regulatory	0	4.85684e-110	1
JUN	TF	ARNT	Gene	Regulatory	0	4.69341e-70	1
JUN	Protein	ARNT	Protein	PPI	923	4.69341e-70	1
JUN	Protein	CREB1	Protein	PPI	992	1.90361e-55	1
JUN	Protein	PPARG	Protein	PPI	954	6.61572e-52	1
MAPK10	Protein	ARRB2	Protein	PPI	944	4.04835e-51	1
JUN	TF	TP53	Gene	Regulatory	0	2.23095e-49	1
JUN	Protein	TP53	Protein	PPI	706	2.23095e-49	1
JUN	TF	E2F6	Gene	Regulatory	0	6.23726e-44	1
MAPK10	Protein	ARRB1	Protein	PPI	720	4.65737e-36	1
JUN	Protein	CEBPA	Protein	PPI	991	1.24982e-35	1
ARRB1	Protein	EP300	Protein	PPI	869	9.98754e-31	1
JUN	TF	EP300	Gene	Regulatory	0	1.4985e-30	1
JUN	Protein	EP300	Protein	PPI	992	1.4985e-30	1
JUN	TF	STAT1	Gene	Regulatory	0	1.83878e-30	1
ARRB2	Protein	NFKB1	Protein	PPI	907	7.67997e-30	1
JUN	TF	ZEB1	Gene	Regulatory	0	3.1236e-29	1
JUN	TF	RFX1	Gene	Regulatory	0	3.43096e-28	1
JUN	TF	ATF2	Gene	Regulatory	0	6.97526e-27	1
JUN	Protein	ATF2	Protein	PPI	999	6.97526e-27	1
JUN	TF	SREBF1	Gene	Regulatory	0	2.16109e-25	1
JUN	TF	TBP	Gene	Regulatory	0	1.84503e-23	1
JUN	TF	FOS	Gene	Regulatory	0	2.82417e-23	1
JUN	Protein	FOS	Protein	PPI	999	2.82417e-23	1
JUN	TF	TCF3	Gene	Regulatory	0	1.23473e-22	1
JUN	TF	ATF1	Gene	Regulatory	0	4.52042e-21	1
JUN	Protein	CEBPB	Protein	PPI	951	5.41042e-21	1
JUN	TF	STAT3	Gene	Regulatory	0	1.11979e-20	1
JUN	Protein	STAT3	Protein	PPI	933	1.11979e-20	1
JUN	TF	GATA2	Gene	Regulatory	0	9.09086e-20	1
JUN	Protein	GATA2	Protein	PPI	946	9.09086e-20	1
JUN	TF	NR3C1	Gene	Regulatory	0	1.32693e-18	1
JUN	Protein	NR3C1	Protein	PPI	991	1.32693e-18	1
JUN	TF	CREBBP	Gene	Regulatory	0	2.91621e-18	1
JUN	Protein	CREBBP	Protein	PPI	986	2.91621e-18	1
ARRB2	Protein	RELA	Protein	PPI	914	1.09551e-16	1
JUN	TF	RELA	Gene	Regulatory	0	1.19102e-16	1
JUN	Protein	RELA	Protein	PPI	973	1.19102e-16	1
JUN	TF	NFKB2	Gene	Regulatory	0	3.27088e-15	1
JUN	TF	TOP2A	Gene	Regulatory	0	1.14866e-14	1
JUN	TF	SMAD3	Gene	Regulatory	0	1.15752e-14	1
JUN	Protein	SMAD3	Protein	PPI	993	1.15752e-14	1
JUN	TF	NFE2L1	Gene	Regulatory	0	1.31392e-14	1
SP1	TF	IDH1	Gene	Regulatory	0	5.88643e-14	1
JUN	TF	NFIL3	Gene	Regulatory	0	2.68434e-13	1
JUN	TF	SMAD4	Gene	Regulatory	0	5.02236e-13	1
JUN	Protein	SMAD4	Protein	PPI	991	5.02236e-13	1
ELK1	TF	GRB10	Gene	Regulatory	0	6.41746e-13	1
JUN	TF	ATF4	Gene	Regulatory	0	2.48235e-12	1
JUN	Protein	ATF4	Protein	PPI	749	2.48235e-12	1
JUN	TF	FOXC1	Gene	Regulatory	0	4.10279e-12	1
GABPA	TF	RPS4Y1	Gene	Regulatory	0	4.27047e-12	1
JUN	TF	ATF3	Gene	Regulatory	0	7.73517e-12	1
JUN	Protein	ATF3	Protein	PPI	997	7.73517e-12	1
EP300	TF	GABPA	Gene	Regulatory	0	1.46922e-11	1
JUN	TF	TGIF1	Gene	Regulatory	0	2.62577e-11	1
JUN	Protein	ATF7	Protein	PPI	882	3.46531e-11	1
JUN	TF	BACH1	Gene	Regulatory	0	6.97064e-11	1
JUN	TF	PAX6	Gene	Regulatory	0	1.40668e-10	1
JUN	TF	HCFC1	Gene	Regulatory	0	1.58179e-10	1
JUN	TF	RB1	Gene	Regulatory	0	9.10347e-10	1
JUN	Protein	RB1	Protein	PPI	946	9.10347e-10	1
JUN	TF	DDIT3	Gene	Regulatory	0	9.44943e-10	1
JUN	Protein	DDIT3	Protein	PPI	794	9.44943e-10	1
JUN	Protein	HDAC1	Protein	PPI	773	1.046e-09	1
JUN	TF	BRCA1	Gene	Regulatory	0	1.93394e-09	1
JUN	Protein	BRCA1	Protein	PPI	709	1.93394e-09	1
JUN	TF	HSF2	Gene	Regulatory	0	2.7905e-09	1
JUN	Protein	CTNNB1	Protein	PPI	992	3.98155e-09	1
JUN	TF	SMAD2	Gene	Regulatory	0	6.58716e-09	1
MYC	TF	MYCBP	Gene	Regulatory	0	8.57655e-09	1
MYC	Protein	MYCBP	Protein	PPI	749	8.57655e-09	1
USF1	TF	RPS4Y1	Gene	Regulatory	0	1.09985e-08	1
JUN	TF	HIF1A	Gene	Regulatory	0	1.17022e-08	1
JUN	Protein	HIF1A	Protein	PPI	981	1.17022e-08	1
JUN	TF	TOPORS	Gene	Regulatory	0	1.64524e-08	1
JUN	TF	ARID5B	Gene	Regulatory	0	4.45466e-08	1
JUN	TF	STAT6	Gene	Regulatory	0	6.62416e-08	1
JUN	TF	STAT5B	Gene	Regulatory	0	7.26173e-08	1
JUN	TF	FOSL1	Gene	Regulatory	0	2.0422e-07	1
JUN	Protein	FOSL1	Protein	PPI	995	2.0422e-07	1
JUN	TF	NRIP1	Gene	Regulatory	0	2.12001e-07	1
JUN	TF	ABL1	Gene	Regulatory	0	2.85542e-07	1
JUN	TF	HDAC3	Gene	Regulatory	0	3.96515e-07	1
JUN	TF	EWSR1	Gene	Regulatory	0	5.18012e-07	0.999999
EP300	Protein	CTCF	Protein	PPI	826	6.00448e-07	0.999999
JUN	TF	SOX9	Gene	Regulatory	0	1.07171e-06	0.999999
JUN	Protein	SOX9	Protein	PPI	780	1.07171e-06	0.999999
JUN	TF	RGS2	Gene	Regulatory	0	1.50938e-06	0.999998
JUN	TF	NCOA3	Gene	Regulatory	0	2.29693e-06	0.999998
JUN	Protein	NCOR1	Protein	PPI	779	2.63553e-06	0.999997
PPARG	TF	GABPA	Gene	Regulatory	0	3.83305e-06	0.999996
MYC	TF	GABPA	Gene	Regulatory	0	3.83305e-06	0.999996
MXI1	TF	GABPA	Gene	Regulatory	0	3.83305e-06	0.999996
EGR1	TF	GABPA	Gene	Regulatory	0	3.83305e-06	0.999996
ATF1	TF	GABPA	Gene	Regulatory	0	3.83305e-06	0.999996
CREBBP	TF	GABPA	Gene	Regulatory	0	3.83305e-06	0.999996
HCFC1	TF	GABPA	Gene	Regulatory	0	3.83305e-06	0.999996
SP1	TF	GABPA	Gene	Regulatory	0	3.83305e-06	0.999996
JUN	TF	PPARA	Gene	Regulatory	0	8.17942e-06	0.999992
JUN	Protein	PPARA	Protein	PPI	980	8.17942e-06	0.999992
JUN	TF	RARA	Gene	Regulatory	0	8.76331e-06	0.999991
EP300	Protein	USF1	Protein	PPI	902	1.11365e-05	0.999989
NFKB2	TF	RRS1	Gene	Regulatory	0	1.47215e-05	0.999985
NFKB1	TF	RRS1	Gene	Regulatory	0	1.47215e-05	0.999985
MYC	TF	RRS1	Gene	Regulatory	0	1.47215e-05	0.999985
MXI1	TF	RRS1	Gene	Regulatory	0	1.47215e-05	0.999985
JUN	TF	EEF1A1	Gene	Regulatory	0	1.81216e-05	0.999982
JUN	TF	BHLHE40	Gene	Regulatory	0	2.46612e-05	0.999975
MYC	TF	MBTPS1	Gene	Regulatory	0	7.91692e-05	0.999921
MXI1	TF	MBTPS1	Gene	Regulatory	0	7.91692e-05	0.999921
JUN	TF	ASCC2	Gene	Regulatory	0	0.000118402	0.999882
MYC	TF	SLC7A5	Gene	Regulatory	0	0.000136258	0.999864
SP1	TF	SLC7A5	Gene	Regulatory	0	0.000136258	0.999864
MXI1	TF	SLC7A5	Gene	Regulatory	0	0.000136258	0.999864
CREB1	TF	SLC7A5	Gene	Regulatory	0	0.000136258	0.999864
ARNT	TF	SLC7A5	Gene	Regulatory	0	0.000136258	0.999864
JUN	TF	RELB	Gene	Regulatory	0	0.000185152	0.999815
JUN	Protein	NFATC2	Protein	PPI	998	0.000190464	0.99981
EGR1	TF	TARBP1	Gene	Regulatory	0	0.000218718	0.999781
JUN	Protein	NFATC3	Protein	PPI	921	0.000235412	0.999765
JUN	TF	COPS5	Gene	Regulatory	0	0.000285271	0.999715
JUN	Protein	COPS5	Protein	PPI	988	0.000285271	0.999715
JUN	TF	SKIL	Gene	Regulatory	0	0.000504723	0.999495
JUN	TF	ETS2	Gene	Regulatory	0	0.000625996	0.999374
JUN	Protein	ETS2	Protein	PPI	944	0.000625996	0.999374
JUN	TF	ERBB3	Gene	Regulatory	0	0.000669216	0.999331
JUN	TF	POLD4	Gene	Regulatory	0	0.000669216	0.999331
NFYA	TF	FDFT1	Gene	Regulatory	0	0.000705943	0.999294
MYC	TF	FDFT1	Gene	Regulatory	0	0.000705943	0.999294
TGIF1	TF	CTCF	Gene	Regulatory	0	0.000774886	0.999225
EGR1	TF	CTCF	Gene	Regulatory	0	0.000774886	0.999225
E2F6	TF	CTCF	Gene	Regulatory	0	0.000774886	0.999225
SMAD3	TF	CTCF	Gene	Regulatory	0	0.000774886	0.999225
SMAD4	TF	CTCF	Gene	Regulatory	0	0.000774886	0.999225
NCOR1	Protein	CTCF	Protein	PPI	820	0.000774886	0.999225
NCOA3	Protein	CTCF	Protein	PPI	803	0.000774886	0.999225
JUN	TF	HMGCS1	Gene	Regulatory	0	0.000775258	0.999225
EGR1	TF	PHKB	Gene	Regulatory	0	0.000781599	0.999218
E2F6	TF	PHKB	Gene	Regulatory	0	0.000781599	0.999218
YY1	TF	SCRN1	Gene	Regulatory	0	0.000886542	0.999113
JUN	TF	SPP1	Gene	Regulatory	0	0.00141264	0.998587
JUN	TF	TRAPPC3	Gene	Regulatory	0	0.00155668	0.998443
JUN	TF	RBBP7	Gene	Regulatory	0	0.00182342	0.998177
JUN	TF	NCOA1	Gene	Regulatory	0	0.00211256	0.997887
MDM2	Protein	YY1	Protein	PPI	977	0.00236671	0.997633
JUN	TF	CDK4	Gene	Regulatory	0	0.00241615	0.997584
NFYA	TF	MTHFD2	Gene	Regulatory	0	0.00250211	0.997498
SP1	TF	USF1	Gene	Regulatory	0	0.00333714	0.996663
NR3C1	TF	USF1	Gene	Regulatory	0	0.00333714	0.996663
ATF2	TF	USF1	Gene	Regulatory	0	0.00333714	0.996663
FOSL1	TF	USF1	Gene	Regulatory	0	0.00333714	0.996663
NFYA	TF	USF1	Gene	Regulatory	0	0.00333714	0.996663
FOSL1	Protein	USF1	Protein	PPI	774	0.00333714	0.996663
SP1	Protein	USF1	Protein	PPI	807	0.00333714	0.996663
JUN	TF	TP73	Gene	Regulatory	0	0.00375681	0.996243
JUN	TF	PIAS1	Gene	Regulatory	0	0.00395581	0.996044
SP1	TF	BZW2	Gene	Regulatory	0	0.00403362	0.995966
MYC	TF	BZW2	Gene	Regulatory	0	0.00403362	0.995966
EGR1	TF	BZW2	Gene	Regulatory	0	0.00403362	0.995966
SP1	TF	FRS2	Gene	Regulatory	0	0.00417576	0.995824
ARRB1	Protein	NFKBIA	Protein	PPI	898	0.00420638	0.995794
ARRB2	Protein	NFKBIA	Protein	PPI	994	0.00429717	0.995703
MAPK1	Protein	ELK1	Protein	PPI	949	0.0043203	0.99568
MAPK3	Protein	ELK1	Protein	PPI	956	0.0043203	0.99568
JUN	Protein	NCOA6	Protein	PPI	710	0.00503878	0.994961
NFYA	TF	PAF1	Gene	Regulatory	0	0.00522503	0.994775
JUN	Protein	SMARCA4	Protein	PPI	943	0.00534004	0.99466
MYC	TF	MAD2L1	Gene	Regulatory	0	0.00598954	0.99401
MYC	TF	TOMM34	Gene	Regulatory	0	0.00626035	0.99374
JUN	TF	RING1	Gene	Regulatory	0	0.00881342	0.991187
JUN	TF	DDB1	Gene	Regulatory	0	0.00892252	0.991077
JUN	TF	CCNA2	Gene	Regulatory	0	0.00980106	0.990199
HSF2	TF	MPI	Gene	Regulatory	0	0.0104568	0.989543
JUN	TF	ORC2	Gene	Regulatory	0	0.0105172	0.989483
JUN	TF	TAF1	Gene	Regulatory	0	0.0121861	0.987814
JUN	TF	KIF14	Gene	Regulatory	0	0.0127377	0.987262
JUN	TF	NCOA2	Gene	Regulatory	0	0.0132459	0.986754
JUN	TF	KAT7	Gene	Regulatory	0	0.0141327	0.985867
MYC	TF	QSOX1	Gene	Regulatory	0	0.0146466	0.985353
MYC	TF	ARFIP2	Gene	Regulatory	0	0.0149961	0.985004
EP300	TF	YY1	Gene	Regulatory	0	0.0154312	0.984569
EP300	Protein	YY1	Protein	PPI	987	0.0154312	0.984569
JUN	TF	HMGA1	Gene	Regulatory	0	0.0159051	0.984095
JUN	TF	TEAD1	Gene	Regulatory	0	0.0166493	0.983351
JUN	TF	TRIM25	Gene	Regulatory	0	0.0166625	0.983337
JUN	TF	SRSF2	Gene	Regulatory	0	0.0167845	0.983215
JUN	TF	NOS3	Gene	Regulatory	0	0.0168727	0.983127
JUN	TF	RUNX1	Gene	Regulatory	0	0.0168759	0.983124
JUN	TF	APBB2	Gene	Regulatory	0	0.0171128	0.982887
JUN	Protein	SIRT1	Protein	PPI	802	0.0175867	0.982413
EP300	TF	ELK1	Gene	Regulatory	0	0.0177076	0.982292
EP300	TF	APEX1	Gene	Regulatory	0	0.0180643	0.981936
EP300	Protein	APEX1	Protein	PPI	804	0.0180643	0.981936
HSF1	TF	NEIL3	Gene	Regulatory	0	0.0195746	0.980425
JUN	TF	KRT19	Gene	Regulatory	0	0.0199174	0.980083
SP1	TF	ETFB	Gene	Regulatory	0	0.022174	0.977826
PPARG	TF	ETFB	Gene	Regulatory	0	0.022174	0.977826
NFKB2	TF	ETFB	Gene	Regulatory	0	0.022174	0.977826
NFKB1	TF	ETFB	Gene	Regulatory	0	0.022174	0.977826
MYC	TF	ETFB	Gene	Regulatory	0	0.022174	0.977826
CREB1	TF	ETFB	Gene	Regulatory	0	0.022174	0.977826
ARNT	TF	ETFB	Gene	Regulatory	0	0.022174	0.977826
MYC	TF	BTN2A1	Gene	Regulatory	0	0.0232372	0.976763
EP300	TF	REST	Gene	Regulatory	0	0.0244654	0.975535
STAT6	TF	OXA1L	Gene	Regulatory	0	0.0263953	0.973605
STAT3	TF	OXA1L	Gene	Regulatory	0	0.0263953	0.973605
STAT1	TF	OXA1L	Gene	Regulatory	0	0.0263953	0.973605
JUN	TF	DCUN1D2	Gene	Regulatory	0	0.0264179	0.973582
MXI1	TF	PACSIN3	Gene	Regulatory	0	0.0274462	0.972554
JUN	TF	TTC31	Gene	Regulatory	0	0.0274462	0.972554
JUN	TF	DYNC1I2	Gene	Regulatory	0	0.0274462	0.972554
EGR1	TF	SLC37A4	Gene	Regulatory	0	0.0274462	0.972554
EGR1	TF	LONP2	Gene	Regulatory	0	0.0298007	0.970199
RELA	TF	HMGA2	Gene	Regulatory	0	0.030456	0.969544
HNF4A	TF	TLX2	Gene	Regulatory	0	0.0320008	0.967999
JUN	TF	RBPJ	Gene	Regulatory	0	0.0320812	0.967919
TP53	TF	BANP	Gene	Regulatory	0	0.0326922	0.967308
TP53	Protein	BANP	Protein	PPI	884	0.0326922	0.967308
JUN	TF	TP53BP1	Gene	Regulatory	0	0.0343406	0.965659
JUN	TF	BLMH	Gene	Regulatory	0	0.0347864	0.965214
E2F6	TF	SUGP1	Gene	Regulatory	0	0.0347864	0.965214
JUN	TF	SCYL2	Gene	Regulatory	0	0.0366601	0.96334
EP300	Protein	MAX	Protein	PPI	954	0.0381967	0.961803
MYC	TF	PIK3C3	Gene	Regulatory	0	0.0385518	0.961448
MYC	TF	KDELR2	Gene	Regulatory	0	0.039185	0.960815
MYC	TF	GTPBP8	Gene	Regulatory	0	0.0406596	0.95934
SP3	TF	F2R	Gene	Regulatory	0	0.042652	0.957348
JUN	Protein	CREM	Protein	PPI	902	0.0433157	0.956684
JUN	TF	TFCP2	Gene	Regulatory	0	0.0433812	0.956619
CTCF	TF	SHCBP1	Gene	Regulatory	0	0.0435502	0.95645

## Sheet: S9
Vertex.A	Type.A	Vertex.B	Type.B	Relationship	combined_score	Penalty Score	Confidence Score
MAPK10	Protein	JUN	Protein	PPI	804	0	1
JUN	TF	STAT1	Gene	Regulatory	0	1.83878e-30	1
STAT1	TF	PKLR	Gene	Regulatory	0	0.924813	0.075187
