# Supplementary material for: Open MoA: revealing the mechanism of action (MoA) based on network topology and hierarchy
Source: Bioinformatics. 2023 Oct 31;39(11):btad666. doi: 10.1093/bioinformatics/btad666 (PMC10637856; doi:10.1093/bioinformatics/btad666)
Supplement: btad666_Supplementary_Data [file btad666_supplementary_data.zip › Supplementary Table 1.xlsx]

## Sheet: Table Legends
Sheet number	Description
S1	Metformin and JNK-IN-5A signature transcriptomic data and FDR values.
S2	WNT1 signature transcriptomic data and FDR values.
S3	TGF-β1 signature transcriptomic data and FDR values.

## Sheet: S1
Gene	metformin_FDR	JNK.IN.5A_10_24_FDR
FN1	0.00881271	1
EEF1A1	9.86918e-07	0.41933
ALB	1.07708e-07	0.735661
APOB	0.336369	0.795328
AHSG	0.00298873	0.477532
EEF2	0.0641271	0.584913
SERPINA1	0.682656	0.444185
PEG10	0.335509	1
C3	0.0026614	0.626057
AFP	5.42982e-08	0.410453
TF	0.70381	0.710783
FTL	0.229871	0.495156
A2M	8.4551e-11	1
HSP90AB1	0.440028	0.806178
DHRS2	0.0280224	0.980048
GPC3	0.00453776	0.182947
ENO1	2.48499e-06	0.561357
RPL3	0.0436801	0.471966
FASN	0.0927376	0.483198
ALDOA	4.80062e-05	0.392463
RPL13	0.189577	0.372261
RPS2	0.966242	0.605173
ITIH2	0.0339288	0.268425
RPLP0	0.492012	0.484418
RPL4	0.00104638	0.702821
RPL13A	0.00341951	0.155848
P4HB	0.840571	0.360348
ACTB	1.86252e-08	0.492137
HSPA5	1.33388e-10	0.377361
RPL8	0.464341	0.872942
DHCR24	2.13519e-05	0.609572
AMBP	0.0014219	0.39177
RPS3	0.0136328	0.831776
GAPDH	0.0147288	1
HNRNPA1	1.10594e-05	0.0659788
APOE	0.489775	0.896896
HSPD1	0.762953	0.351665
CALR	0.0117683	0.569974
HSP90AA1	0.0485354	0.483024
FGA	0.21715	0.867295
KRT8	0.0762064	0.678897
RPL37A	0.00174154	0.527067
GNAS	0.781658	0.652233
SLC2A1	0.8474	0.576445
NCL	0.012243	0.986528
HSP90B1	0.129534	0.491542
APOA1	0.879419	0.6104
RPS6	0.719775	0.123924
LDHA	8.36351e-09	0.928178
LYZ	0.1533	0.876994
RPL7A	0.284214	0.579019
PKM	9.0537e-14	0.881775
SCD	0.639156	0.48931
HSPA8	8.03884e-24	0.653558
APLP2	0.544353	0.15734
RPL10	5.94751e-05	0.837471
RACK1	0.00200554	0.513104
RPS18	0.0423691	0.523764
AGT	0.530569	0.168899
RPS11	0.00325084	0.417748
FGG	0.0443087	0.504239
AGRN	0.0714434	0.9976
HDLBP	0.596618	0.404349
RPS16	0.0784599	0.344561
RPS9	0.0867479	0.316585
BSG	0.986459	0.849682
RPS8	0.0153542	0.226606
RRBP1	0.968378	0.632659
LAMA5	5.12495e-05	0.565701
PABPC1	0.129966	0.546213
NPM1	0.978878	0.479842
SLC25A6	0.4214	0.419845
RPL5	2.29103e-07	0.527712
CRLF1	0.159536	0.822065
SERPINF2	0.178279	0.397744
FLNA	0.711338	0.917765
RPSA	0.194116	0.417748
PDIA4	0.83327	0.435106
SLC39A14	4.76278e-11	0.360752
MYH9	0.00112318	0.585421
RPLP1	0.154932	0.41933
SLC7A5	0.506531	4.69688e-20
RPL14	0.0024954	0.165436
SPTBN1	0.549801	0.632181
RPL19	0.166031	0.512632
RPS19	0.0459993	0.42374
RPS12	0.490111	0.565701
RPS5	0.133036	0.754757
YBX1	0.0220227	0.497096
DUSP9	0.65636	0.425992
RPS7	0.000161441	0.506543
APOH	0.0158401	0.373933
RPL27	0.000846979	0.434305
SERPINF1	0.0165189	0.599911
PTMA	0.0199596	0.914713
RPL29	0.284803	0.388241
RPL7	0.00799891	0.463236
CANX	0.00608817	0.404051
RPL6	0.00157305	0.471511
CST3	0.0100797	0.375048
CTSB	4.82667e-05	0.918055
RBP4	0.753106	0.688659
ACTN4	0.0300977	0.326163
RPN2	0.478046	0.57217
LGALS3BP	0.341674	0.675448
RPL28	0.00711882	0.388241
HNRNPA2B1	2.0196e-10	0.738646
TUBB	2.72355e-24	0.244963
RPL15	0.000440846	0.281648
RPL31	1.24919e-08	0.372514
RPL10A	0.124442	0.926006
MAP4K4	0.498326	0.165216
RPS14	0.15235	0.454905
SEMA6B	0.169681	0.654425
F2	0.439055	0.646288
COL18A1	0.550187	0.847662
TRIM28	0.0994571	0.215244
DLK1	0.917822	0.611973
FGFR3	0.3708	0.977475
FGFR4	0.16341	0.156874
PSAP	0.256368	0.980379
GLUL	0.849563	0.785874
FKBP10	0.764961	0.157966
CHPF	0.91662	0.512062
RPL18	0.228788	0.474051
IGFBP1	7.18413e-38	0.442134
BAG6	0.546525	0.834772
PPIA	0.706559	0.49566
RPL27A	0.000336875	0.291575
EIF4G1	0.381752	0.826116
TGFBI	0.847413	0.315391
DSP	0.145991	0.796476
PDIA6	0.291442	0.438588
ILF3	0.0103992	0.663364
RPL12	0.000913444	0.725329
TPT1	0.000287945	0.989136
SLC16A3	4.03401e-07	0.811131
LRP1	0.0076836	0.747554
EIF4B	0.416454	0.194173
RPL11	0.000738257	0.258006
SLC9A3R1	0.705403	0.938208
ATP5F1B	0.931286	0.639033
PTPRF	0.684083	0.702296
PTBP1	7.14411e-10	0.758701
RPS4X	0.603509	0.520513
RPS24	4.03112e-05	0.534381
EIF4G2	0.311948	0.426699
RPL35	0.101347	0.190308
HNRNPC	0.920067	0.849881
GLUD1	0.147154	0.217178
GSN	0.930022	0.108261
COL9A3	0.881466	0.89184
RPS27A	0.00525732	0.175352
OBSL1	0.00839335	0.641592
ATP1A1	0.0690499	0.59727
RPS15	0.549801	0.939605
PFN1	0.917847	0.402546
ACLY	0.890052	0.607918
LRP5	0.942315	0.818412
KHSRP	4.20779e-05	0.459705
AHCY	0.914715	0.284143
NID1	0.857151	0.975306
TPI1	1.55019e-07	0.25551
POR	0.0598708	0.611325
FUS	0.00392757	0.996736
RPLP2	0.172447	0.377435
FLNB	0.524279	0.71433
CPE	0.137163	0.902017
EEF1B2	0.000652153	0.315069
PDIA3	0.249752	0.875264
SLC38A2	1.7516e-12	0.718933
CCT7	0.808109	0.795182
SNRNP200	0.0501474	0.800028
RELN	0.864996	0.238178
RPS27	6.9153e-10	0.375923
MAN1A1	0.236216	0.9544
SEC23A	0.362863	0.551938
PRRC2A	0.0455662	0.687597
CLU	6.3289e-07	0.421677
SRRM2	0.236152	0.574716
CYBA	0.999145	0.767481
ASPSCR1	0.880894	0.320254
HNRNPA3	0.000187996	0.555928
RALY	0.0242284	0.735562
PGK1	3.85023e-05	0.996176
ATP5F1A	0.662039	0.659982
CLIC1	0.207025	0.491059
CLUH	0.180617	0.911009
BCAM	0.000257703	0.710033
AKR1C1	1.13132e-15	0.626057
FDFT1	0.19622	4.98355e-07
PEG3	0.959957	0.829219
HNF4A	0.5239	0.996018
HNRNPK	0.434724	0.4162
SEC61A1	1.08027e-07	0.343561
RPS25	0.00114986	0.556273
TMEM123	0.82002	0.543031
RHOB	0.244115	0.493128
PLOD1	0.170777	0.470174
QPRT	0.595057	0.812625
RPS21	0.0277675	0.742174
RPS6KA3	0.046552	0.37481
TKT	0.849812	0.145567
TMBIM6	0.711405	0.5882
ANPEP	0.515774	0.856605
VCP	0.777528	0.443049
SOX12	0.000267252	0.997761
ASGR1	0.871533	0.343561
GANAB	0.358174	0.468109
BCL2L1	0.976902	0.975724
EML4	0.777897	0.268777
SERBP1	0.41487	0.225648
PTP4A1	0.23805	0.453587
ARID3A	0.347736	0.770208
GAA	0.0323799	0.817625
HNRNPM	1.18749e-09	0.813011
PEBP1	0.688651	0.641604
HMGA1	0.39009	0.725317
CP	1.3294e-05	0.48931
MATN3	0.482374	0.542875
PRPF8	5.95105e-05	0.634577
HNRNPU	0.0141663	0.436789
PRDX1	0.88129	0.430426
PFKL	1.59963e-10	0.633524
RPL38	0.00633283	0.455938
RPL32	0.00607971	0.470004
SFPQ	4.72569e-08	0.354156
DDOST	0.832793	0.174299
UBC	0.000435081	0.725317
DDB1	0.606858	0.172637
ARFGAP1	0.0417495	0.0472819
RPS20	0.0127484	0.571889
ST6GAL1	0.0802015	0.70991
HYOU1	3.67966e-06	0.62898
RPL9	1.13307e-06	0.390353
IDH1	0.389107	5.88643e-14
SNX5	0.345004	0.465393
FGB	4.72501e-09	0.455303
PTTG1IP	0.0489893	0.266552
CTNNB1	0.351981	0.281648
KRT19	0.000437894	0.0199174
RAN	0.578616	0.858168
HLA-A	0.673226	0.893602
TFRC	0.00527344	0.554987
SEMA3B	0.00203255	0.725936
HNRNPA0	5.96563e-05	0.913568
RPL24	0.0517888	0.48931
RPL35A	0.000123411	0.470236
TGOLN2	0.265516	0.614753
KIF1C	0.463129	0.41933
ACSL4	0.211277	0.554728
MARCKSL1	0.010944	0.911677
PRKAR1A	0.265041	0.507457
SDC1	0.14444	1
CCN2	0.00536115	0.471384
LMNA	0.828325	0.688659
APP	1.16785e-05	0.747958
NONO	0.0247555	0.258956
HNRNPH1	0.275161	0.973201
GRN	0.253001	0.259547
TUFM	0.947388	0.490845
CALM3	9.82367e-08	0.624633
PCYT2	0.0980526	0.0636248
LASP1	0.753106	0.510503
SLC17A9	0.00641702	0.415996
TUBB4B	5.52617e-35	0.425371
UBA52	0.296	0.394232
GPI	8.06358e-09	0.654736
MVD	5.32602e-06	0.410453
LMNB2	4.71691e-05	0.942878
CCT3	0.773571	0.742075
SET	0.687849	0.418776
GLG1	0.892456	0.725936
PLXNB2	0.42699	0.979385
DHCR7	0.0295861	0.485794
ATF4	0.17354	0.409663
HSPA9	0.910526	0.112807
ARF1	0.481132	0.344561
ETV4	0.745602	0.345462
XRCC6	0.00115542	0.434509
NFE2L1	0.221709	0.740562
LAMC1	0.240357	0.514204
MDK	0.0013763	0.994663
LARP1	0.0497779	0.617268
APOM	0.000467024	0.0982012
SUPT16H	0.107715	0.126963
IGF2R	0.469691	0.971935
RPL34	8.67306e-07	0.397441
SERPIND1	0.0748193	0.472484
BTF3	0.0454169	0.617453
PTK7	0.046826	0.733024
SLC25A3	0.883641	0.623301
MAGED1	0.342704	0.366404
CSDE1	0.855511	0.611419
HS6ST1	0.822415	0.328778
PRKCSH	0.853943	0.245811
STAU1	0.803009	0.93962
TM4SF1	1.50579e-05	0.813051
EIF3B	0.0899185	0.571011
EIF5A	0.763401	0.653447
TMSB10	0.278626	0.459705
RPL21	0.000587764	0.266552
CYB5R3	7.07441e-05	0.872736
PCK2	0.117809	0.268777
TOP2A	2.26336e-11	1.14866e-14
SPTAN1	0.298541	0.491542
RPL37	0.00240192	0.393442
PRPF6	0.00572715	0.259066
KPNB1	0.221001	0.519238
HNRNPD	2.05853e-08	0.600816
HSPG2	2.16172e-09	0.456925
PCNA	0.298857	1
SND1	0.289103	0.265904
RPL41	0.0553751	0.469282
LAMB1	0.939786	0.731089
EIF4H	0.000530289	0.511137
XRCC5	0.00682383	0.899737
PSMA7	0.871135	0.202497
LRPPRC	0.205231	0.789837
ASGR2	0.0894889	1
MCM7	1.26882e-07	0.372708
CLTC	0.518781	0.443049
RPS28	0.00182369	0.447247
SF3B3	0.00118795	0.25508
HDGF	0.00189144	0.710625
RTN4	0.64503	0.414628
ACTN1	0.988081	0.909074
ODC1	0.729532	0.810488
SLC25A1	0.00386302	0.419338
HCFC1	0.00155048	0.417661
SCARB1	0.950264	0.00232557
TRIM24	0.0341483	0.344561
SEPHS2	0.792402	0.41822
PGC	0.512916	0.710783
CALU	0.00344215	0.329987
VWA1	7.87409e-05	0.972692
UGGT1	0.51714	0.823153
NACA	0.0545465	0.607918
SDF4	0.490918	0.973117
FTH1	0.0230234	0.815832
XBP1	0.288695	1.34986e-06
PLXNB1	0.876765	0.56213
HLF	0.836922	0.182609
GNB1	0.0932131	0.327644
TOMM20	0.748001	0.315799
EIF3A	0.0762064	0.349946
RPS3A	0.000101893	0.200295
ALDH18A1	0.928149	0.397744
RPL22	0.0509806	0.153072
ERBB3	0.620117	0.000669216
NAP1L1	0.306807	0.320254
FABP1	2.5932e-05	0.723851
WDR1	0.71103	0.948254
YWHAE	0.466316	0.607918
SNRPB	0.00105698	0.776153
JUND	0.162707	0.44467
RBM39	2.233e-05	0.785181
SDC2	0.0913489	0.564238
IRAK1	0.309802	0.344561
TTR	2.69322e-06	0.702313
SLC25A5	0.527741	0.105883
SPHK1	0.866341	0.769359
TGFBR2	0.827589	0.920022
SLC1A5	0.631939	0.728307
NQO1	0.00380215	0.326981
LAPTM4A	0.0918625	0.725936
ERGIC3	0.269787	0.440764
FBLN1	0.276275	0.485252
GPX4	0.78642	0.874248
RSL1D1	0.667229	0.388241
SQLE	0.0111563	0.980379
FARP1	0.0139866	0.767864
ATP2A2	0.384998	0.943056
APMAP	0.901441	0.678897
RABL6	0.640843	0.908099
UQCRC1	0.873916	0.597186
VIL1	0.514767	0.863758
MCM3	0.000154575	0.282649
SNRNP70	0.943043	0.982766
GCN1	0.230751	0.906426
SHMT2	0.087796	0.377435
FZD5	0.0384568	0.86051
ACIN1	0.936275	0.843713
PRMT1	0.834387	0.454905
DDX5	0.596278	0.565701
MMP15	0.176756	0.578471
PDLIM1	0.706869	0.968317
VAT1	0.880494	0.436789
CPNE1	0.18357	0.684352
SRSF3	0.226465	0.217178
SERPINA5	0.00301784	0.429111
HNRNPUL1	0.000152724	0.601998
NOP56	0.00162937	0.725936
RPN1	0.249977	0.0149961
SLC2A4RG	0.438645	0.199259
UBA1	0.102044	0.847879
ITGB1	0.000375445	1
MOGS	0.362941	0.483782
TPD52L2	0.00398885	0.341268
ITGB5	0.983232	0.681028
PSMD3	0.691786	0.317926
STIP1	0.389148	0.251864
OXA1L	0.0224698	1.83898e-05
HMGCR	0.000303504	0.917001
PIEZO1	0.505023	0.908155
POLR2A	0.7549	0.795897
YWHAB	0.819247	0.343561
AHNAK	0.224789	0.979468
STK25	0.793218	0.753059
CTNND1	0.827169	0.455938
SOX9	0.844486	0.595314
SF3B1	0.0102388	0.994113
APEX1	0.0107113	2.58536e-10
LAMB2	0.488382	0.802932
PYCR1	0.80355	0.129692
ADH5	0.719736	0.344561
CNP	5.00655e-06	0.341864
DDX17	0.0506743	0.905852
CPLX2	0.70231	0.424902
TJP2	0.00619886	0.964562
LSS	0.000132772	0.751888
USP7	0.0426915	0.218479
UPF1	0.400159	0.505902
RPL39	0.00273435	0.219619
PHB2	0.587043	0.426699
ERBB2	0.0133962	6.10898e-07
TRAM2	0.223486	0.408857
CPSF1	0.496769	0.888062
CNOT1	0.00765416	0.0673797
EIF1	0.34459	0.684352
RPS13	0.0196857	0.372514
EIF3L	0.0312191	0.617734
EWSR1	0.946163	0.761238
NT5DC2	0.671597	0.621622
CFL1	0.0664097	0.872725
TMEM259	0.517175	0.485794
CCND1	0.450968	0.126963
COLGALT1	0.00129435	0.737427
SBF1	0.654587	0.885799
INTS1	0.0166233	0.956416
POLR2E	0.0342542	0.761727
LDLR	3.86967e-08	0.41933
TLN1	8.35182e-07	0.311241
PLEC	0.37322	0.806542
HMGB1	0.0275865	0.305328
YWHAQ	0.00749337	0.94173
TPM4	0.119345	0.677645
PPM1G	0.00364924	0.565728
HMGCS1	3.11914e-07	0.000775258
ACTR2	0.788155	0.899512
MCFD2	0.00982944	0.377992
GDF15	0.0635089	0.499344
TM9SF4	0.4078	0.487384
HADHA	0.955941	0.332578
RHOA	0.968056	0.807715
UQCRC2	0.878526	0.576108
PGAM1	1.26632e-10	0.41459
PLOD3	0.950121	0.257579
CX3CL1	0.000129988	0.784976
SLC23A2	3.77789e-08	0.639784
ST13	0.571092	0.808952
TCP1	0.83712	0.91157
LMAN1	0.000307665	0.803557
SF3B2	0.503054	0.605996
SF1	0.000295991	0.517183
LTBP3	0.257421	0.973881
ITIH3	1.14209e-17	0.343561
UGDH	0.000233457	0.0451412
ALDH1A1	0.000449464	0.326163
PCBP1	0.617656	0.868493
ACADVL	0.606858	0.41933
GREB1	0.534414	0.667115
CHD4	0.0595044	0.865816
CCT6A	0.518781	0.904541
ATXN2L	0.727575	0.335523
IPO5	0.00917624	0.125488
CNBP	0.0858877	0.936314
SLC38A10	0.373931	0.739467
MAP4	0.156526	0.455185
PSMF1	0.809404	0.589093
SOD2	0.132249	0.775298
MLXIPL	0.401344	0.435537
SREBF2	0.247256	0.784313
U2AF2	0.735763	0.831471
MYC	0.620994	0.588024
CLSTN1	0.451692	0.971936
ITM2C	0.658107	0.865452
NEU1	0.881674	0.583672
SRC	0.00376228	0.942431
FCGRT	0.0394631	0.345462
FAT1	0.00105645	0.806514
MYH10	7.03346e-05	0.919914
MLEC	0.128073	0.0442875
NUP210	0.00577603	0.965753
EPN1	0.000174845	0.824494
MATR3	0.00290089	0.476366
METTL7A	0.00210565	0.423594
C5	1.096e-13	0.699461
ANKRD11	0.769506	0.112909
SELENOP	3.91797e-06	0.697408
FKBP8	0.0463586	0.971935
DAG1	0.00918827	0.0841523
SLC39A4	0.00446285	0.521752
C2orf72	0.299106	0.816179
EIF3E	0.00122758	0.314079
SLC3A2	0.965807	0.422966
DNAJA1	2.8408e-10	0.929423
MCM2	3.24498e-07	0.515531
ACSL3	0.32025	0.969673
REPIN1	0.493103	0.404051
STT3A	0.0433174	0.315069
STARD7	0.455677	0.595666
DDX3X	0.711385	0.785775
CKB	3.59072e-06	0.905856
TMED9	0.733297	0.228985
MPST	0.945809	0.315069
YWHAZ	0.328115	0.10882
ANXA5	0.717083	0.987993
PCYOX1	0.822415	0.305674
AP3D1	0.770926	0.390867
GDI2	0.44852	0.359387
RBCK1	0.672106	0.138997
TPM3	0.159832	0.831769
SSR1	2.61336e-11	0.636286
HNRNPF	0.0888218	0.960377
NOP53	0.00845592	0.702178
SAE1	0.279508	0.667216
PSMD2	0.0300977	0.054271
ARHGEF40	0.0122343	0.580013
NSMF	0.0134929	0.764558
CYP27A1	0.0211865	0.53569
CTBP1	0.224166	0.306748
ENTPD6	0.745114	0.662856
KDELR2	0.306807	0.039185
USP22	0.105212	0.404051
HLA-C	0.379443	0.717271
FSCN1	1.13523e-08	0.86451
SCRIB	0.003504	0.898406
ARHGDIA	0.937696	0.820494
SPATS2L	0.401929	0.886076
PAICS	0.0170344	0.59727
CYB5B	0.10419	0.749101
DCXR	0.845964	0.41933
BMP4	0.27163	0.786651
SEC13	0.844181	0.403919
KDELR1	0.827458	0.319634
LRRC59	0.00256053	0.435407
TRPC4AP	0.183878	0.473071
COPA	0.333472	0.839927
ELP1	0.187527	0.0157805
SRCAP	0.0596216	0.476366
THBS1	0.190366	0.265536
HNRNPDL	0.148255	0.575599
PNN	0.743736	0.898508
MGAT1	0.965513	0.619323
SERPINH1	0.00482658	0.735853
CCT4	0.685431	0.563813
SON	0.306137	0.483198
MAPRE1	0.228615	0.818537
PLXND1	0.850173	0.363584
HUWE1	7.54176e-05	0.837426
MORF4L1	0.721734	0.322415
PTGES3	0.498755	0.202661
NEDD4L	0.986768	0.783337
ZC3H7B	0.869978	0.880574
SLC5A6	0.716611	0.0601248
SMARCA4	0.00156549	0.796503
PSAT1	0.0438477	0.456507
AKAP1	0.132474	0.754524
UTRN	1.62703e-09	0.814608
HMGA2	0.0374057	4.93008e-06
SRSF6	0.790342	0.981039
RAD23B	0.848471	0.349946
PGD	0.772062	0.41822
DYNC1H1	1.83962e-07	0.800641
DNAJB1	1.56361e-13	0.388241
APOA2	0.300665	0.361339
UBFD1	0.000961648	0.633814
ADGRG6	2.22997e-06	0.969673
LAMP1	0.523361	0.725936
FKBP1A	0.201357	1
SLC6A8	6.25061e-23	0.981287
RPS29	0.287905	0.360348
MBNL3	0.0696841	0.362398
MAP3K11	0.337414	0.330997
GPS1	0.521209	0.436789
PKN1	0.529383	0.803788
KIF5B	0.612028	0.91747
EPHB4	0.951035	0.537424
DGCR2	0.625264	0.274293
MT2A	0.0220227	0.953868
ALDH1B1	0.791081	0.954405
CD99	0.753423	0.599911
NUDC	0.986768	0.388241
ACADSB	6.72836e-07	0.608928
TGFBR3	0.357527	0.603717
GSPT1	0.748001	0.410453
KPNA2	4.79167e-07	0.767481
NMT1	0.725555	0.462879
SORT1	0.840681	0.654529
CCT5	0.429034	0.657959
SLC2A3	5.67062e-12	0.864307
KANK1	0.253836	0.366816
SREBF1	0.0666852	0.501341
PARP1	0.0925348	0.790134
CTSA	0.047239	0.987015
VDAC1	0.179405	0.961578
LONP1	0.864073	0.923411
TOMM40	0.335281	0.417748
CIRBP	0.440055	0.955886
SRSF1	3.01007e-08	0.479842
PHB	0.593081	0.550975
IGFBP4	0.0496312	0.492034
NPLOC4	0.965746	0.463125
DCAF7	0.916517	0.887321
GAMT	0.283533	0.826482
PPIF	0.0392452	0.464904
COX4I1	0.506472	0.978306
PTPRS	0.14633	0.491542
ZNF512B	0.611538	0.676708
FLII	0.592097	0.109355
RERE	0.138386	0.86166
TNFRSF10B	4.05627e-06	0.39177
PLK1	1.94754e-30	0.623304
ATP5MC3	0.726095	0.89221
ACP1	0.738441	0.990994
CRIM1	0.753066	0.829219
PAH	0.000313588	0.553144
CTNNA1	0.0977617	0.515542
ENPP1	8.00358e-16	0.913568
EPS8L2	0.520251	0.41024
ABCF1	0.199198	0.677399
FADS1	0.869978	0.367828
HNRNPAB	4.08693e-05	0.760847
SUPT6H	0.943553	0.321343
ROCK2	0.652294	0.575599
CYC1	0.192761	0.5796
DCAF11	0.740939	0.0880131
PHGDH	0.698906	0.190356
MDH2	0.834387	0.411742
ABLIM1	0.392524	0.781273
PLCG1	0.915292	0.619721
NCLN	0.662244	0.995386
LITAF	0.230751	0.647147
PRKDC	5.14469e-06	0.422574
DAD1	0.0439287	0.89426
LSR	0.891256	0.817284
LRPAP1	0.808109	0.650581
HNRNPL	9.49765e-05	0.823153
CREB3L2	0.964874	0.578471
EIF5	0.471631	0.710849
COASY	0.0945782	0.893611
MGAT5	0.167678	0.486377
NCOR2	0.0154111	0.905639
OAZ1	0.426318	0.505002
ZFP36L2	0.293699	0.835594
ADAR	0.438645	0.891719
CAPRIN1	0.0724354	0.741297
RAB1A	0.492038	0.980379
HNRNPR	0.022873	0.676805
PDXK	0.900043	0.744009
FGL1	0.0338641	0.756239
NME4	0.0146149	0.285763
TMED2	0.00216586	0.266552
TNS3	0.360116	0.97897
GLDC	0.0203045	0.585421
RANGAP1	0.000259903	0.844371
OGFR	0.253877	0.380407
CS	0.00726908	0.237782
SDHA	0.105956	0.987749
RPS4Y1	0.046611	4.69688e-20
WFS1	0.184543	0.112909
NELFCD	0.00466869	0.814202
GTF3C1	0.000964638	0.937663
ILF2	0.765151	0.960979
ANP32B	0.0417464	0.350057
PTMS	0.0666466	0.344561
MYDGF	0.0317015	0.92058
SLC16A1	0.394713	0.294399
SEC31A	0.194258	0.421908
MCM4	5.29961e-07	0.774327
ITM2B	0.000653153	0.962523
PPP6R1	0.53898	0.810515
HIPK2	0.0071948	0.301264
DVL1	0.809788	0.462225
MORF4L2	0.129468	0.217764
AKIRIN1	0.596541	0.783846
AGMAT	0.0855449	0.397744
TMEM214	0.762363	0.285252
TCF3	0.000928042	0.976224
PYGB	0.293983	0.397744
SEZ6L2	0.0230905	0.550975
FNDC3B	0.230422	0.992344
PRDX6	0.891256	0.487384
NUCB1	0.224083	0.737208
AAMP	0.476901	0.498531
MAT2A	1.30458e-07	0.85114
POLRMT	0.647998	0.91537
CYP2W1	0.899572	0.731591
NIPSNAP1	0.363154	0.0604291
SAT1	0.010704	0.960032
LMAN2	0.961414	0.660387
COPG1	0.0740175	0.382421
PSME1	0.378171	0.165255
CTDSP1	0.659668	0.466331
CKAP4	0.232586	1
CHCHD2	0.105938	0.940341
CHMP1A	0.471066	0.857666
CEMIP2	0.0360851	0.973117
TMED10	0.0269188	0.164227
FGFR1	0.295474	0.492137
IGSF1	0.313173	0.742393
G3BP1	0.0685095	0.706916
CPD	0.376851	0.608928
ERF	0.336027	0.537811
C1QBP	0.795484	0.934441
BRD2	0.000250894	0.651925
MGRN1	0.0315271	0.441407
ASPH	0.155771	0.567636
EIF5B	0.0825874	0.493915
LLGL2	0.190801	0.495819
FOXK2	0.428781	0.650581
TRIB3	0.00602455	0.689071
ABCC2	0.000400958	0.315069
NOC2L	0.94046	0.709364
NASP	1.22189e-09	0.763209
EIF2AK1	0.574933	0.312977
CFI	0.0257977	0.4932
RPL36	0.0918625	0.638718
TFPI	0.0419953	0.791709
DEK	0.0337438	0.287723
PSMB5	0.919717	0.485252
PREB	0.0217522	0.419974
ITPR2	0.833015	0.893704
FAM168B	0.665339	0.885799
F5	0.000391124	0.560427
PPP2R1A	0.0511514	0.558881
MAVS	0.000152758	0.803543
CSNK1D	0.427034	0.640477
FAM171A1	0.645167	0.766061
FBL	0.0348341	1
EIF2S2	0.901611	0.966014
EIF3G	0.532423	0.947816
PAK4	0.0458714	0.299528
MLF2	0.000407604	0.764445
SSR3	2.93951e-05	0.544634
MYBL2	4.8195e-15	0.725936
MCM5	0.00196619	0.285763
SLC13A3	0.00509669	0.748434
ATG9A	0.212011	0.138511
PROC	0.389854	0.623304
DYNLL1	0.000150368	0.688659
SRSF5	0.708216	0.994596
EEF1D	0.895746	0.717481
IST1	0.68304	0.850954
CNN2	0.15235	0.814733
CDK12	0.91887	0.691359
HINT1	0.00143838	0.819327
ADRA2C	0.00344186	0.996176
ATIC	0.866786	0.484281
AP2M1	0.952001	0.337135
DNM2	0.838541	0.77693
DDX21	0.7997	0.406696
SCAP	0.928601	0.343561
CD164	0.00322618	0.377172
SNTB1	0.143272	0.920671
NUCKS1	0.218334	0.0380824
PPT1	0.720881	0.4162
IFITM3	6.9153e-10	0.678874
PPP4C	0.997753	0.540145
MTCH1	0.708089	0.380407
B2M	0.0337438	0.714899
NECTIN2	0.519661	0.388829
DUS1L	0.675182	0.515531
ARID1A	3.46989e-05	0.835173
ANXA2	0.312759	0.854188
GPX3	0.37322	0.824494
CSE1L	1.50437e-05	0.697339
HMGB2	9.19147e-13	0.299528
NDST1	0.649489	0.550566
ARL6IP1	4.57255e-05	0.287723
TPX2	2.87495e-18	0.781273
MCL1	3.86521e-05	0.494158
NCAPD2	7.83343e-31	0.94781
APEH	0.618366	0.621251
ABAT	0.021937	0.847988
WDR6	0.347363	0.372514
CD63	0.124718	0.319634
RAB7A	0.670861	0.784969
PRPF19	0.828215	0.706713
NRBP1	0.915543	0.829219
EIF4A2	0.000430728	0.813894
MED24	0.00513128	0.315391
CCNL2	9.4687e-07	0.703413
TRA2B	0.953107	0.9544
TAPBP	0.00886774	0.721265
PSME2	0.723182	0.232549
AKT2	0.588395	0.305328
OS9	0.359383	0.66813
THRAP3	0.00185573	0.61962
SOD1	0.294327	0.800338
NOLC1	0.565566	0.558881
CLSTN3	0.0472202	0.783118
CSNK2A1	0.769671	0.543886
PTPA	0.31727	0.72286
POLDIP2	0.635451	0.0575456
RBMX	0.0594824	0.182286
PLOD2	0.513365	0.926006
ROBO1	0.884678	0.890166
AKT1	0.0729882	0.976809
DAP	0.0447527	0.955364
SUPT5H	0.434997	0.266552
ADD1	0.152307	0.465968
FADS2	0.940163	0.57437
DDX42	0.00572666	0.488798
EIF2S3	0.23781	0.382802
SMARCC1	0.0485135	0.760652
NEAT1	0.129271	0.880202
FZD4	0.424188	0.439662
EIF3F	0.7549	0.196181
BZW1	0.335201	0.797997
GORASP2	0.594813	0.737546
KHDRBS1	0.000635618	0.57248
RRM2	2.32887e-08	0.470755
GALNT2	0.715799	0.531321
DIAPH1	0.0610706	0.800338
PPP1CA	0.484801	1
DHX9	0.041365	0.804322
GMPR2	0.284784	0.198821
PSME3	0.509105	0.542663
HK2	0.00575586	0.84361
UBE2Z	0.909052	0.907647
SSRP1	0.000447951	0.925897
SLC4A2	0.680865	0.499418
POFUT1	0.882528	0.610216
ZMYND8	0.994775	0.435407
PCSK1N	0.168166	0.653447
SAFB	0.00175162	0.798797
CDK6	0.245039	0.283058
ATRN	0.149951	0.9544
EIF4EBP2	0.695169	0.725936
MSMO1	0.029891	0.194173
KTN1	0.639405	0.863758
CCT2	0.778336	0.985959
MGAT4B	0.803599	0.479842
CAPNS1	0.163981	0.411208
HMGN2	3.55943e-11	0.377172
SMARCA1	0.898012	0.963544
MAP2K2	0.953517	0.276928
LRP10	0.909052	0.356413
GPX1	0.00145912	0.417661
FBXO2	0.301844	0.619424
B4GALT2	0.304139	0.953313
BCAP31	0.848682	0.620585
FTCD	0.50644	1
TMBIM1	0.122919	0.441552
SMG5	0.10193	0.934435
STOML2	0.286352	0.493056
SERP1	1.58828e-11	0.633522
CDC34	0.589546	0.344954
PIGT	0.0195175	0.592606
PDXDC1	0.196369	0.419845
EIF4A3	0.423394	0.466364
PRDX3	0.816539	0.346316
RXRA	0.867969	0.182597
SH3BP4	0.844181	0.952624
RNF40	0.817311	0.800845
UBAP2L	0.566631	0.318149
POLR3E	0.978	0.530457
EIF3I	0.926214	0.986283
JUP	0.152384	0.471576
TIMP3	0.77371	0.30679
CAPZB	0.601856	0.899737
HSPA4	0.65781	0.843114
ATP6AP1	0.725024	0.564482
CES2	0.816999	0.786447
DDX1	0.710998	0.882932
SMARCD2	0.183878	0.105747
PRRC2C	0.485768	0.702296
FST	1.2858e-08	0.601362
TAOK2	0.951035	0.581169
DDRGK1	0.634601	0.465393
CDC42EP1	0.799375	0.82187
IMPDH2	0.0126668	0.154522
ARHGEF10L	0.472765	0.835399
NBR1	0.725884	0.979468
SLC12A4	0.00848704	0.960032
GLRX5	0.59264	0.331037
DHX38	0.209152	1
PPP1CC	0.352022	0.315069
HPN	0.215469	0.352272
ASXL1	0.666355	0.754757
SRRT	1.94305e-09	0.678869
PSMD1	0.213649	0.443494
C6orf62	0.113294	0.359545
PLEKHB1	0.758503	0.966445
NDUFS1	0.892579	0.627934
TRIP12	0.938632	0.926658
CNN3	0.722256	0.930832
TM9SF3	0.575237	0.613824
PTPRU	8.29593e-05	0.725936
APOC1	0.392075	0.235104
CDC37	0.286922	0.320966
SRM	0.838574	0.939067
ABL1	0.22139	0.550566
IARS2	0.0496415	0.209427
BRD4	0.799816	0.558454
EMC1	0.94929	0.710849
CTTN	0.465926	0.727381
HYAL1	0.224789	0.561885
ILRUN	0.940711	0.927915
CD46	0.00137733	0.760847
CCT8	0.558243	0.963544
HACD3	0.479651	0.452514
LGR4	0.732686	0.268777
DNMT1	1.50458e-06	0.954298
NCSTN	0.512688	0.624159
AFDN	0.920926	0.235104
GRB2	0.304139	0.372514
PSMB1	0.910016	0.669588
PRPF40A	0.970121	0.954298
UBB	0.157417	0.899737
PUF60	0.649708	0.435407
PFAS	0.00439687	0.583672
ENC1	0.43155	0.487941
LAPTM4B	0.672325	0.637754
ARHGAP35	0.904566	0.675158
PELP1	0.0436725	0.199259
YAP1	0.145707	0.710317
HGS	0.473634	0.42778
MZT2A	0.0585283	0.350057
DCTN1	0.000671687	0.388241
B4GAT1	0.901665	2.61639e-05
PRPSAP1	0.110771	0.595395
ATP1B1	5.80472e-05	0.314079
RAC1	0.577224	0.352272
G3BP2	0.463129	0.363681
GPRC5C	0.000826938	0.285253
GNA12	0.996083	0.954405
NEDD9	0.978463	0.557736
GGA2	0.595057	0.705482
PSMB4	0.870654	0.821401
AK4	0.22939	0.13025
CAP1	0.964874	0.592518
CENPB	0.00246173	0.739275
NUDT21	0.76166	0.558881
SDC4	0.000330225	0.250508
TSPAN3	0.901898	0.388241
MBTPS1	0.461463	6.26777e-09
POLD2	0.335265	0.505689
XPO6	0.114933	0.787569
PSMC3	0.145812	0.677413
CTDSP2	0.948859	0.801525
ELL2	0.117909	0.961152
MEGF8	0.467621	0.499344
NR2F6	0.000220722	0.306748
CPPED1	0.850653	0.525522
PRNP	0.0566725	0.897742
DIDO1	0.749911	0.973202
RHOT2	0.489948	0.778287
COPB2	0.158752	0.400071
DHX30	0.558325	0.542973
GSR	0.100092	0.285253
TTC3	0.72549	0.85417
IPO7	0.335265	0.697324
PARK7	0.815242	0.813011
ARCN1	0.226904	0.991637
MAPK1	0.791003	0.300249
MST1	0.013187	0.594049
ITGAV	0.0812215	0.320278
TMEM132A	0.305481	0.265536
MFN2	0.904566	0.559925
DVL3	0.966589	0.552262
TM9SF2	0.00457846	0.112909
GJB1	0.846382	0.343561
RANBP1	0.0722722	0.921381
ECE1	0.685652	0.981534
TMEM230	0.971857	0.619316
SPON2	8.59697e-10	0.377361
LRP3	0.00345736	0.71257
RNF43	0.171481	0.639687
KDM5C	0.914092	0.414344
SEC23B	1.02118e-08	0.724067
SGTA	0.822965	0.25551
SNX17	0.866786	0.315069
IDH2	0.00958297	0.89184
PSMC4	0.640304	0.44651
ARPC2	0.874668	0.507457
TSPAN14	0.31384	0.293497
RNF187	0.883641	0.725936
TBCB	0.832326	0.340638
PLXNA1	0.258613	0.862042
NAP1L4	0.693222	0.741297
KDM1A	0.00576484	0.5511
CDIPT	0.883119	0.979799
CRKL	0.0481402	0.7098
KHNYN	0.619162	0.727514
EPHA2	0.500191	0.269242
SRPRA	0.397065	0.286603
MYO1C	0.794484	0.94208
EIF3H	0.104581	0.829219
EHMT2	0.15221	0.895774
CIC	0.849761	0.575521
FARSA	0.978878	0.871496
SLC31A1	0.0439287	0.164424
FRAS1	0.506674	0.591975
TUBA1C	1.48269e-15	0.276633
GNB2	0.0703652	0.988401
RAB11FIP3	0.28522	0.266552
CKAP5	7.78072e-05	0.714911
MYBBP1A	0.000105035	0.836565
PC	0.70667	0.505051
IGF1R	0.745445	0.878964
DAZAP1	0.253587	0.657939
CSNK1G2	0.334358	0.847389
NDUFV1	0.18101	0.856419
ERP29	0.753382	0.728802
LMF2	0.282824	0.645238
AKR1C3	1.26882e-07	0.284676
USP10	0.740378	0.640676
RREB1	0.156526	0.0502091
CAMK2N1	0.876371	0.44651
TMEM94	0.625709	0.426747
AP2B1	0.244829	0.662224
GFPT1	0.0116415	0.777006
E2F1	0.154101	0.922299
SEC24C	0.326524	0.956759
WDR82	0.869343	0.340638
CORO1C	0.387954	0.677524
PIPOX	0.951027	0.341268
MAPK6	0.000278386	0.285763
IVD	0.204301	0.725936
ALDH3A2	0.869604	0.837323
SLC7A1	0.830448	0.315391
SPP1	1.48978e-05	0.00141264
SCAND1	0.97975	0.626244
UBE2D3	0.762182	0.858157
CDK16	0.786059	0.852824
CABIN1	3.28001e-09	1
RETREG2	0.114366	1
FLOT2	0.00697077	0.25508
TARDBP	0.000174239	0.826377
RNF10	0.937351	0.578471
TBC1D16	0.104784	0.361161
GDPD5	0.00803524	0.496169
SYMPK	0.670918	0.359387
SSR2	0.029279	0.428945
ARAP1	3.5791e-06	0.831996
IQSEC1	0.233354	0.25508
HMGN1	0.00344215	0.687925
SHC1	0.0800984	0.933386
POLDIP3	0.121148	0.377172
USP5	0.246262	0.647039
CAPN15	0.102305	0.846236
PKP4	0.920926	0.809976
USF2	0.601856	0.266552
CAVIN1	0.299598	0.117167
SERINC3	0.20054	0.710033
TALDO1	0.344132	0.612992
STRN4	0.594813	0.646845
TXNRD1	0.996841	0.886719
SRF	0.995284	0.428945
RUVBL2	0.00910283	0.351188
AZGP1	9.27758e-13	0.591975
P3H1	0.427516	0.739269
IDH3B	0.233578	0.281648
MKI67	1.60343e-19	0.740243
TNFRSF21	0.849812	0.615589
SEMA4G	0.79295	0.355652
ATP13A1	0.643485	0.973881
ETFA	0.996823	0.285763
GOT2	0.42957	0.429603
CDC42	0.504255	0.588912
NSD2	1.76376e-05	0.90362
CDT1	4.48511e-16	0.206005
CAPN1	0.125403	0.716597
HSPB1	0.058415	0.982766
MXD4	0.473491	1
ANP32A	0.135854	0.456686
ABCA1	0.842178	0.904541
PUM1	0.883541	0.9976
PAPOLA	0.715562	0.852259
TRIM27	0.609663	0.904822
AHSA1	0.15806	0.703835
PCSK6	0.596494	0.485252
PLD3	0.519661	0.778414
TUBG1	1.27748e-08	0.377435
RBM3	0.521084	0.172936
EDF1	0.745871	0.469282
ANKRD17	0.700338	0.414344
CARD10	0.808075	0.992027
BCLAF1	0.0189822	0.766228
COQ8A	0.952488	0.478324
SPG7	0.651277	0.767977
ECHS1	0.0010121	0.326236
LAP3	0.0485354	0.956062
JPT2	0.851073	0.725936
BTBD2	0.224789	0.469227
RNF114	0.017093	0.962947
YIPF3	0.876371	0.550975
TOP1	0.997322	0.458627
TCOF1	8.45566e-12	0.86215
HLA-E	0.0122553	0.897645
EIF6	0.164166	0.366816
PSMD8	0.994775	0.785181
BAP1	0.394713	0.368941
PTPRA	0.937628	0.871597
FOXRED2	2.02058e-17	0.472484
SKI	0.201357	0.454026
CARM1	0.00352364	0.372688
EPB41L2	0.128865	0.286026
PRDX2	0.174949	0.728334
RNH1	0.671597	0.922745
STK11	0.647469	0.573331
CD74	0.0102807	0.9544
SH3GL1	0.767593	0.886842
DPYSL2	0.607445	0.962004
PPP6R2	0.683853	0.949968
NSFL1C	0.438432	0.363674
PLIN2	0.0094322	0.725936
ARF4	0.0115469	0.634572
FOXA1	5.91299e-05	0.953594
GHITM	0.701613	0.471511
PES1	0.668356	0.957353
ESPN	7.37876e-06	0.519962
LMNB1	2.5523e-08	0.337135
CTSH	0.876371	0.43098
PLIN3	0.826846	0.872741
STMN1	3.01007e-08	0.794095
IMMT	0.244169	0.818537
ACTR3	0.852882	0.0231253
EPB41L1	0.00146667	0.960377
PMPCA	0.189016	0.274293
H6PD	0.731207	0.925494
SH3PXD2A	1.3412e-05	0.937389
CHD1L	0.971001	0.787351
ATG4B	0.930657	1
TRIM8	0.917822	0.639793
SF3A1	0.180706	0.524938
CALD1	0.668885	0.991788
TMEM97	0.780805	0.34338
CES1	0.273803	0.981534
FBRS	0.785633	0.855442
BAZ2A	0.847413	0.957611
ACAT2	0.54896	0.905288
PTPRK	0.115647	0.388241
HDAC1	0.827488	0.702805
PSME4	0.357015	0.438588
WDR59	0.535203	0.335523
DOT1L	0.809668	0.410773
ILVBL	0.866786	0.41822
BAZ1B	0.98031	0.880187
KIF22	1.62592e-09	0.343561
RAD21	0.0932131	0.397744
HNF1A	0.11714	0.87119
ORM1	0.543095	0.973117
FDXR	0.0775395	0.92486
DCTN5	0.591607	0.548494
KLHL21	0.511005	0.579019
UBTF	0.0354056	0.611323
SEL1L	2.51027e-05	1
BAX	0.274687	0.266552
COTL1	0.914969	0.876994
USP11	0.966777	0.94279
DDX54	0.048076	0.981287
ARHGEF1	0.380464	0.966704
ARFGEF2	0.618366	0.578551
XPO1	0.132552	0.358229
ZFR	0.930811	0.477532
STAT3	0.772235	0.888624
COX7C	0.0286965	0.754778
ALDH4A1	0.0126704	0.426964
DDX18	0.966217	0.446537
TBX3	0.0287888	0.829219
RCC1	0.000278386	0.585421
DBI	0.517175	0.658436
ATP6V0E2	0.00676697	0.506798
ATP5F1E	0.670861	0.979219
CASC3	0.574616	0.675448
TFR2	0.0170421	0.880092
BOK	0.0775395	0.516861
ANXA4	3.6806e-08	0.632278
SRSF7	0.14526	0.914713
INTS11	0.942269	0.854188
MINK1	0.139682	0.545215
PBX2	0.192335	0.761351
SYNJ2	0.142192	0.420741
PSMD4	0.917847	0.698205
AMFR	0.883541	0.992344
UBXN4	0.00354651	0.296644
EZR	0.0103968	0.345462
MYRF	0.0245627	0.795182
DNAJC10	1.41461e-06	0.937674
HSPH1	1.93539e-15	0.866752
PPM1H	0.734627	0.626057
TXLNA	0.984353	0.899737
SEC16A	0.882528	0.725936
SUB1	0.701285	0.320254
METTL9	0.950591	0.393442
PSMB7	0.946163	0.849845
PPP1R14B	0.0604989	0.398685
NUDT4	0.436344	0.279198
CD320	0.207025	0.110603
PABPC4	0.00864092	0.0488411
ADAM10	0.706564	0.257579
SIAH2	0.856993	0.138296
DMTN	0.189999	0.351665
CDIP1	0.741336	0.479842
AURKAIP1	0.0346147	0.71779
GATAD2A	0.074784	0.779921
RANBP2	0.692598	0.989297
ATP9A	0.398478	0.514994
GNL3	0.165733	0.305328
ZBED1	0.816349	0.300138
VPS51	0.964036	0.712348
ATP11A	0.4078	0.527225
LAMP2	0.0159413	0.0231253
SPARC	6.03699e-06	0.531443
ABHD17A	0.300637	0.827184
NADK	0.855511	0.460023
SRP14	0.997753	0.202517
SULT1A1	0.000152732	0.546927
CUL7	0.213649	0.572822
NDUFA10	0.708515	0.687925
POM121	0.00131845	0.783726
BANF1	0.839249	0.314142
SCRN1	0.762363	0.00021739
SORL1	0.805286	0.821681
C11orf58	0.886054	0.98104
TSN	0.4585	0.632659
SPATA20	0.237691	0.430426
AEN	0.890008	0.903233
RNPEPL1	0.830471	0.718933
SMARCB1	0.420942	0.990994
ATAD2	0.884636	0.655223
AGFG2	0.254049	0.542973
GPX2	0.0633116	0.713675
CTSD	0.951027	0.578139
WNK1	0.0610269	0.524019
E2F4	0.819506	0.883437
HTT	0.0124761	0.482625
CXADR	0.0176346	0.0673341
CDV3	0.88244	0.112909
YME1L1	0.0596216	0.343561
CBS	0.0137581	0.719328
C20orf27	0.000122494	0.644761
MMD	3.57744e-07	0.448671
PACSIN2	0.559655	0.663364
ITPR3	0.706805	0.623206
SLC12A7	0.501618	0.775298
EPAS1	0.85061	0.381292
MEX3D	0.141103	0.810816
CADM1	0.487321	0.597186
EHBP1	0.389963	0.809071
MSL1	0.357192	0.980047
FLOT1	0.511278	0.368582
CAD	0.64503	0.739566
KLHDC3	0.358174	0.88245
EHD1	0.387427	0.506543
ECI1	0.987989	0.711953
PSMD11	0.665339	0.902291
MTSS2	0.981309	0.513808
PRDX4	0.32935	0.444542
GOLPH3	0.4585	0.125488
SYNGR2	0.278742	0.29774
RBM42	0.312492	0.783231
HNMT	0.566561	0.518926
ACAA1	0.474252	0.0231253
NELFB	0.032509	0.597186
SNU13	0.745973	0.804084
TRAM1	9.85457e-07	0.518781
PCM1	0.79295	0.779292
CHD8	0.696831	0.710033
NAA50	0.0725807	0.422973
MIEF1	0.623311	0.206601
TECR	0.516257	0.656907
NINJ1	0.97225	0.514204
ALDH7A1	9.6502e-07	0.239149
UBE2O	0.666971	0.88567
SF3B5	0.959957	0.643432
CLIC4	0.946163	0.448614
DGAT1	0.0023547	0.558881
EMILIN1	0.298689	0.363584
MCCC2	6.56457e-06	0.735979
LGALS1	0.445398	0.416778
TBC1D9B	0.337611	0.706713
EXOC7	0.64503	0.539699
TRAK1	0.869557	0.285253
IL6ST	0.002724	0.908155
SPTSSA	0.0870147	0.447105
RAPGEF1	0.8901	0.316585
RNF126	0.260762	0.960025
NCOA3	0.370828	0.927912
PHC2	0.453859	0.565003
TBCD	0.0157782	0.919918
USP36	0.891804	0.639899
AK2	0.921849	0.544289
SERINC1	0.0120585	0.619323
SRSF11	0.10422	0.642267
LSM14A	0.901665	0.361339
WDR33	0.362845	0.793506
TCF25	0.160594	0.956062
RIC8A	0.692167	0.647638
WBP2	0.777555	0.956065
P3H4	0.258613	0.57984
APH1A	0.0458643	0.546927
CNDP2	0.414767	0.434458
MPRIP	0.262328	0.858929
ABCC6	0.569733	0.126963
BCR	0.338755	0.523861
TK1	2.61352e-18	0.702805
CLPTM1	0.82446	0.186104
HSD17B4	0.801716	0.126963
EXT2	0.853455	0.266552
ERLIN1	0.601856	0.629181
ARSB	0.947394	0.938242
WRNIP1	0.680683	0.60481
MACF1	1.63534e-05	0.478662
CCAR2	0.47503	0.285763
ANXA6	0.0191257	0.653031
PACSIN3	0.198209	0.0274462
CDS2	0.985954	0.649637
SERPINA6	0.488624	0.402647
KEAP1	0.859996	0.492137
ST3GAL1	0.975724	0.579763
TTLL12	0.544015	1
ADAM9	0.00368467	0.34479
EIF3D	0.569902	0.544881
IRS1	0.759281	0.554728
PLEKHB2	0.986284	0.781647
KIF1B	0.0442149	0.60253
AGAP1	0.510608	0.432493
PTPN11	0.881466	0.647836
TNPO2	0.0630182	0.550975
CRTAP	0.304403	0.268777
TPR	0.660413	0.397744
CCDC85C	0.240357	0.384945
CIAO1	0.974158	0.998706
SLC29A1	5.27034e-06	0.580453
TSC2	0.538593	0.675448
ATP5F1C	0.937635	0.804322
SMYD5	0.426519	0.388241
THOP1	0.0430365	0.658536
FAU	0.252438	0.599003
PLAGL2	0.0433174	0.23099
SMC1A	0.00160054	0.523234
AGPAT3	0.616735	0.435537
VPS35	0.477583	0.829003
SQSTM1	1.7022e-09	0.798004
F10	0.000216776	0.419845
SOWAHC	0.47441	0.596206
PERP	0.0438477	0.363584
NUMA1	0.0206108	0.840296
ERO1A	0.93287	0.758198
MTDH	0.0768706	0.980379
APRT	0.725611	0.438308
MAN1B1	0.766969	0.675448
RANBP3	0.892579	0.464904
UBR4	0.0449483	0.422966
CHP1	0.602721	0.8356
RNF5	0.314194	0.776923
CBX3	0.284784	0.300138
DNAJA3	0.077662	0.908339
CREBBP	0.229815	0.327474
SLC20A1	0.00144637	0.953418
MANF	5.26002e-05	0.608928
DBN1	0.554205	0.359387
HP	0.121298	0.85549
TOR4A	0.400307	0.801117
CLTA	0.605334	0.963371
ABCC1	0.0922476	0.773981
ITGA6	0.698964	0.326236
APOL1	0.00272878	0.718748
CEP170B	0.110485	0.692705
GLO1	0.109999	0.908155
ARPP19	0.411137	0.638838
HADHB	0.981809	0.547304
AUP1	0.330308	0.486238
MAP2K3	0.265632	0.260866
GRWD1	0.35643	0.392379
SRP54	0.658107	0.518348
AP1B1	0.00238678	0.718748
OTUB1	0.261965	0.975974
HS3ST3B1	0.665339	0.424334
NCOR1	0.738101	1
COL2A1	0.965938	0.710849
IGF2BP2	0.999198	0.568752
HIGD1A	0.0495569	0.320065
MAPK8IP3	0.0507121	0.722873
SLC26A6	0.0230521	0.992344
PODXL2	0.0511006	0.847293
UCKL1	0.550641	0.167337
TRMT112	0.549801	0.962005
INF2	0.129965	0.619519
MXRA8	0.623636	0.710849
SRP9	0.324244	0.656326
PDCD11	0.64503	0.897645
TOX4	0.322575	0.863498
ESYT1	5.19268e-05	0.767481
CLDN4	0.545313	0.769373
ATN1	0.0392229	0.737911
HEXIM1	0.00761145	0.787372
AGPS	0.216255	0.331383
AURKA	7.3191e-07	0.0881517
VDAC2	0.745577	0.490845
CEBPB	0.307234	0.60262
ZNF444	0.497469	0.545215
WDR18	0.549248	0.612804
ACOX1	0.842752	0.655757
DUSP3	0.890087	0.618571
LETM1	0.501957	0.737918
PYGL	0.921849	0.284143
HGD	4.97064e-06	0.507457
ENAH	0.80844	0.991637
DKC1	0.353771	0.30679
CUTA	0.856993	0.977142
TM7SF2	0.304403	0.923314
CANT1	0.45668	0.479697
DDX23	0.559218	0.850755
PNPLA2	0.137705	0.840624
DNAJA2	0.0481402	0.492137
CERS2	0.37177	0.932236
BRD7	0.158891	0.962947
SMO	0.758322	0.742195
GRHPR	0.859879	0.573167
ZMIZ1	0.00382198	0.34479
GRB7	0.883641	0.399236
MAGED2	0.499151	0.929901
C15orf39	0.676764	0.198752
ETF1	0.522916	0.351665
YBX3	0.799887	0.763209
U2SURP	0.0643934	0.340072
KMT2D	0.00700519	0.630969
SETD1A	0.0870147	0.361161
NAT10	0.000406311	0.803543
MKNK2	0.611538	0.366816
FOXN3	0.207025	0.809963
U2AF1	0.991253	0.981946
MDH1	0.28338	0.155727
MSH6	0.0602967	0.00192155
LMO7	0.702282	0.504239
CHPT1	0.970463	0.604899
VTN	0.103429	0.889071
SPRED2	0.507036	0.88177
VAV2	0.816195	0.600091
NDRG1	0.997753	0.662361
ADIPOR2	0.864543	0.920566
PSMB2	0.145393	0.830433
GPR107	0.595057	0.96916
OLA1	0.589247	0.643432
CYCS	0.379954	0.974135
CNPY3	0.000111085	0.861124
CD7	0.752575	0.80742
SIGMAR1	0.0153333	0.230783
YTHDF1	0.288986	0.326629
TKFC	7.73563e-10	0.662856
LUC7L3	0.071927	0.942969
ERCC2	0.647469	0.641592
SLC19A1	0.0300837	0.123989
TRIM26	0.516257	0.91537
ATAD3A	0.26223	0.540145
NUP188	0.159068	0.470174
NUBP2	0.459358	0.741297
FXR1	0.65636	0.540145
IL13RA1	0.469234	0.960372
LYPLA2	0.758591	0.938773
JAG1	0.300665	0.60463
TIMM50	0.520251	0.372514
SLC39A1	0.855511	0.611789
UBA2	0.909052	0.527712
CDH2	0.844181	0.566513
QKI	0.981309	0.956062
WDR43	0.866786	0.326163
HPD	0.000445859	0.497362
TBC1D4	0.99407	0.505375
ZCCHC14	0.520919	0.778414
PPIG	0.594813	0.31065
ZDHHC7	0.842569	0.909078
KCTD20	0.882458	0.30679
PDAP1	0.400801	0.368843
PON2	0.303204	0.369518
EI24	0.526153	0.777289
OPLAH	0.0932131	0.824521
ADCY9	0.53418	0.354866
NUTF2	0.409337	0.18587
YKT6	0.22784	0.00282845
CTSC	0.903493	0.666905
PLCXD1	0.973917	0.512786
SLC7A2	0.866786	0.0488411
BFAR	0.989733	0.558454
CDKN1A	0.905763	0.704508
PGRMC1	0.467703	0.167337
CPVL	0.00214887	0.735086
PSMB6	0.178707	0.20124
GNAI2	1.20457e-07	0.846701
IMP4	0.999431	0.426699
FOXA2	0.460941	0.430327
ATP7B	0.227117	0.245811
TIMM13	0.5515	0.572822
SRPK1	0.666971	0.427758
PLEKHJ1	0.348366	0.966008
G6PC3	0.0528605	1
IL32	0.640304	0.904343
EP300	0.415222	0.908155
MAN2A1	0.137341	0.91787
C1orf115	0.312492	0.504336
SYNCRIP	0.192946	0.710625
DEF8	0.0287926	0.709492
STK24	0.531244	0.479637
GALK1	0.0287926	0.892237
RNPS1	0.234831	0.126963
SERPINA7	0.00395595	0.48931
ANAPC5	0.579776	0.214496
KIAA0930	0.298458	0.743351
RRP1B	0.0217997	0.0954274
MSRB1	0.816235	0.470155
WDR45B	0.985555	0.709341
LBR	0.170937	0.435407
HSBP1	0.522383	0.969673
ANXA11	0.0274092	0.469245
MTA1	0.522219	0.862352
VEGFA	0.143656	0.675448
MYL6	0.450886	0.608376
ACSS3	0.0383865	0.945948
TOLLIP	0.582438	0.684543
GSTO1	0.47503	0.585421
SMG1	0.21185	0.327156
TMC6	0.817138	0.422023
CELF1	0.0630182	0.85561
DEPP1	9.5349e-19	0.946206
SORD	0.513941	0.543483
SSB	0.871739	0.593334
SERPINE1	9.26745e-11	0.126963
RPL36AL	0.443295	0.281648
JPT1	0.000768747	0.786651
GAK	0.700492	0.393442
NCKAP1	0.560144	0.360429
HDAC5	0.778521	0.686776
GRK2	0.156455	0.551052
ELOVL2	0.91754	0.380827
OGFOD3	0.860303	0.366816
RNF44	0.00257723	0.380407
GLB1	0.780988	0.270902
CSNK2A2	0.00663921	0.791004
ARF6	0.392581	0.217028
ENSA	0.590411	0.392321
CBX4	0.0245982	0.865452
SH2B1	0.702058	0.725936
RECQL4	0.00104934	0.497096
YIF1A	0.299754	0.763692
LRRC41	0.787984	0.358609
GBF1	0.595315	0.640803
GOLGA3	0.0931058	0.730388
LSM14B	0.110485	0.454863
DNPEP	0.816999	0.885982
FUBP1	0.00281126	0.48931
ICMT	0.538593	0.0987119
SNRPD3	0.498326	0.377172
RAB11B	0.843435	0.478414
PLPP3	0.0977789	0.868365
PIM1	2.11165e-09	0.652233
ARFGAP2	0.808109	0.480044
KIFC3	0.567883	0.268777
PPP2R5D	0.0181565	0.41822
LPCAT1	0.0603168	0.987586
GOLGA4	0.802472	0.519962
UNG	0.0018145	0.292605
SORBS3	0.288042	0.091688
GNS	0.113208	0.406553
DKK1	1.13958e-06	0.994113
POLD1	0.0285367	0.627934
TXN	0.519728	0.430327
MBD3	0.901611	0.611325
CLCN7	0.307234	0.915077
COL9A2	0.352788	0.507314
FAAP100	0.717224	0.912707
P4HA1	0.920513	0.749214
SEMA4C	0.71466	0.78444
CCNI	0.288695	0.677408
UBP1	0.729711	0.804349
PPIB	0.0238992	0.41933
POLE	1.90855e-05	0.491867
EMP2	0.865963	0.963202
RBMS1	0.567489	0.42374
WWP2	0.582935	0.857875
TYK2	0.559761	0.827224
SKIV2L	0.476834	0.435937
KAT2A	0.747295	0.737593
CSNK1E	0.776622	0.266552
CNNM3	0.647735	0.485252
MAPK14	0.503054	0.620585
NFE2L2	0.65636	0.199259
TRAF4	0.930022	0.233212
C1GALT1	0.783547	0.0864459
RTCB	0.816539	0.397744
ATP5MC2	0.666836	0.185084
NAGPA	0.808109	0.515531
SLC43A1	0.083135	0.868365
RBBP7	0.0159008	0.417618
CD151	0.63715	0.659392
WASF2	0.640604	0.615589
AP1G1	0.84653	0.983585
XPOT	0.0594619	0.32267
SEC63	0.268932	0.725936
ATF6B	0.265297	0.776923
TBC1D10B	0.201899	0.837464
TBRG4	0.844486	0.991238
FKBP9	0.000808378	0.771067
DST	0.870296	0.991788
RHOBTB1	0.847413	0.979385
TGFB1	0.725611	0.295707
FMO5	1.51134e-06	0.00308256
GSE1	0.0635089	0.326163
ZNF787	0.125477	0.628128
CHERP	0.365255	0.315069
TPP1	0.476983	0.830147
DDX24	0.466412	0.718939
MYO1B	0.71709	0.962521
ABCD3	0.574736	0.997285
RAD23A	0.904502	0.925041
EFNA1	4.64905e-21	0.910283
SLC1A4	0.0542119	0.545215
FAM8A1	0.47503	0.619721
STMN3	0.477914	0.259066
AMN	0.909229	0.523402
MEN1	0.246366	0.624159
PUM2	0.492623	0.68707
DPP4	9.08771e-13	0.855814
YY1	0.578943	0.37393
TM4SF5	0.000718925	0.542164
CBX2	0.140639	0.226592
GNA11	0.89778	0.962261
ZFAND3	0.0451593	0.34553
STC2	3.5186e-06	0.96158
MOB1A	0.911156	0.899057
SLC35D2	0.300212	0.835607
RPS26	0.430156	0.446537
VHL	0.842666	0.320268
KIAA0319L	0.147181	0.453324
AKAP17A	0.0729882	0.554245
RHBG	0.678826	0.0132723
ARHGAP1	0.178924	0.414344
SLC35C2	0.324386	0.969924
DNMT3A	0.86521	0.0954274
DYNLRB1	0.768018	0.885799
TTLL4	0.381752	0.690575
CCNB1	1.60343e-19	0.725936
CCNG1	0.876153	0.266552
TLE5	0.822802	0.276552
CERK	0.588705	0.911991
LSM4	0.00070567	0.533388
GTF2F1	0.237322	0.800957
CNOT9	0.982534	0.6765
ACTR1B	0.973008	0.809064
AHCYL1	0.79276	0.831276
RBBP4	0.483309	0.362234
IRF2BP1	0.00474131	0.981287
CLDN1	0.360541	0.781865
DGKD	0.224789	0.377992
PRKCA	0.667943	0.569289
RFC1	0.882219	0.637757
MTA2	0.909608	0.762699
UXS1	0.965938	0.463856
ECPAS	0.990371	0.343561
ATP8B2	0.153931	0.973707
TTC38	0.611538	0.301252
PEPD	0.770935	0.693728
ATP5MC1	0.0185915	0.299985
DSG2	0.933135	0.256989
EPHX1	0.455996	0.202517
ST3GAL2	0.725611	0.661255
COX5B	0.865337	0.983912
DLST	0.901553	0.841191
BPTF	0.717224	0.335523
NDUFS2	0.23456	0.9544
PTCD3	0.866231	0.437787
AKR1C2	1.9933e-09	0.710033
MVP	0.0490109	0.0329401
SAP18	0.769842	0.969673
TOP2B	0.0300837	0.778725
ZFHX3	0.000745427	0.479842
CEP250	7.78072e-05	0.366816
NR5A1	0.71466	0.397004
IDI1	0.0040172	0.24468
TMEM127	0.264203	0.48931
PGPEP1	0.940711	0.631535
CTDSPL	0.0216303	0.57984
TRIM25	0.244943	0.411767
CCDC47	0.827169	0.0597124
DHX16	0.843744	0.301455
BUB3	0.0195175	0.329183
INSR	0.845853	0.87119
NPC1	0.238423	0.226606
ELAVL1	5.44925e-05	0.240652
SMARCD1	0.40313	0.788756
ATG13	0.101943	0.727415
KATNB1	0.120195	0.41117
MAZ	0.0128282	0.108909
SETD5	0.999145	0.68886
MTHFD1	0.00391964	0.268777
MED16	0.961414	0.703308
IQGAP2	0.530749	0.485252
DLC1	0.915543	0.481386
PCBD1	0.833512	0.155848
FURIN	0.17734	0.526849
SRP72	0.0741222	0.511137
B4GALT1	0.890052	0.84982
HP1BP3	0.0759771	0.301252
MBOAT7	0.45668	0.715905
GTF3C5	0.680534	0.581169
CDC25B	3.5679e-16	0.123924
DTYMK	0.000560988	0.869685
AMD1	0.0802015	0.337135
AKR1B1	3.0645e-05	0.55306
NUP98	0.440028	0.847662
POLR1D	0.31552	0.725936
TMEM30A	0.223013	0.489236
ALDH2	0.669292	0.932135
SCFD1	0.0130098	0.476759
PATZ1	0.927365	0.147385
SNRPC	0.184235	0.614752
PAPSS1	0.24056	0.556605
TLE1	0.175399	0.309837
LANCL1	0.89846	0.61991
LGR5	0.809839	0.0302799
ADH6	0.17354	0.344954
ATXN7L3B	0.997879	0.498218
HSF1	0.882219	0.453795
PSMA5	0.9848	0.966014
BNIP3	2.0168e-05	2.73865e-05
ZYX	0.0993617	0.913108
THAP4	0.0289393	0.721363
GGCX	0.0497779	0.996176
CLASRP	0.627149	0.182947
COX6B1	0.58123	0.679366
USP39	0.355541	0.742075
SUMO3	0.0228396	0.258199
RBBP6	0.364915	0.996969
SNX6	0.654368	0.965329
SEC11A	0.472037	0.506543
RFNG	0.923261	0.776923
SIVA1	0.211277	0.664709
GUK1	0.957517	0.351665
PTPN1	0.744151	0.100198
DAXX	0.252859	0.862992
GID8	0.816751	0.551164
FPGS	0.853455	0.895494
SEC62	0.0395203	0.880197
PA2G4	0.144335	0.690452
ZKSCAN1	0.536791	0.818085
ITPA	0.883641	0.322533
FTSJ3	0.554301	0.520748
SPEN	0.143885	0.991562
VASP	0.959242	0.978306
ZFP36L1	0.224575	0.479697
RBM25	0.145682	0.895494
PRKAB2	0.229212	0.861124
GMDS	0.0255819	0.361339
COPB1	0.0377282	0.503658
SAR1A	0.00685294	0.479697
UBE2L3	0.029911	0.268425
DYNC1LI2	0.210308	0.884839
NUP153	0.861582	0.66813
DUSP6	0.0456798	0.960377
ID1	0.000635618	0.712687
SDHC	0.268833	0.62558
FKBP4	0.394313	0.619519
DCTD	0.959242	0.305328
RFWD3	7.90556e-06	0.604899
PPRC1	0.0740175	0.399236
PGM1	0.627834	3.39084e-05
SEPHS1	0.000494675	0.63979
MTMR4	0.231713	0.363853
ARHGAP5	0.717382	0.801019
SNRPD2	0.518781	1
MTOR	0.676694	0.334709
PCBP2	0.918721	0.485503
MAT1A	0.747126	0.654137
ACO2	0.764806	0.725936
ADNP	0.0424038	0.670394
CMTR1	0.670963	0.818557
MRPS34	0.470477	0.330461
HDAC2	0.221127	0.683171
SCAMP2	0.636466	0.388241
SRRM1	0.966223	0.318789
TGM2	0.946163	0.928882
DDX19A	0.891256	0.778174
COPE	0.503054	0.712249
STRAP	0.723068	0.600091
KIF3B	0.387427	0.358536
TMEM248	0.990408	0.230783
ZNF219	0.289103	0.795427
OSBPL9	0.80844	1
SAFB2	0.211458	0.972524
DRAP1	0.984353	0.371133
CDC20	2.45994e-16	0.966356
RETSAT	0.645167	0.777006
TEX261	0.339422	0.938242
GNL1	0.909608	0.418776
PCIF1	0.735749	0.497096
ZMYM3	0.0941251	0.174299
DHX15	0.238982	0.623314
EIF4EBP1	0.501001	0.925897
TUBA1B	2.11955e-08	0.270343
DHRS3	0.399581	0.969329
PSMA4	0.894545	0.547078
OGT	0.00226256	0.829219
ANAPC1	0.286756	0.558777
G6PD	0.0013607	0.196181
CIZ1	0.549248	0.922122
ZNF207	0.816235	0.754524
VAPB	0.0705056	0.764558
FUBP3	0.682308	0.454905
RMND5A	0.823406	0.572435
UBE2N	0.292938	0.424064
UBQLN4	0.279508	0.410453
ADGRA3	0.729532	0.929691
ACSF2	0.871923	0.534453
MAPRE2	0.614414	0.272094
METAP2	0.201357	0.79799
PAFAH1B2	0.642129	0.660287
CPSF6	0.000124557	0.432172
NET1	0.211657	0.488712
ETFB	0.619162	2.63576e-12
MRPS18B	0.736281	0.992344
ELOVL5	0.939786	0.572822
PDIA5	0.878022	0.584644
NPC1L1	0.0239787	0.644379
SARAF	0.0504715	0.416778
WDR46	0.909032	0.318789
PHF3	0.784074	0.773396
DLG5	0.440055	0.795287
CTCF	0.311105	1
MRPS27	0.97045	0.0709936
MAN2C1	0.935381	0.670271
SEC14L1	0.0903732	0.909541
SEC61B	0.00493925	0.79815
GATD3A	0.864451	0.876994
HHEX	0.0230296	0.823153
MVK	0.523851	0.538839
ZNF217	0.847866	0.482461
HIF1AN	0.696902	0.123924
EDC4	0.192946	0.620195
UQCRH	0.199387	0.669373
ISOC2	0.714345	0.123924
PLS3	0.206478	0.925897
EPCAM	0.194638	0.432172
TFDP1	0.0743004	0.350824
COPZ1	0.718384	0.463088
INPPL1	0.978463	0.879903
CHRD	0.307754	0.641797
ARFRP1	0.814833	0.597107
ATP13A2	0.019276	0.975221
CAND1	0.804344	0.890161
PSMC1	0.884636	0.904528
PROS1	0.407927	0.175819
APOC3	0.295333	0.895001
TST	0.0275865	0.899521
ARL5A	0.86521	0.70518
PTP4A2	0.670554	0.543886
NUP93	0.0333224	0.508301
RPA1	0.00579932	0.112909
TRRAP	0.0295861	0.41933
CCDC85B	0.00918827	0.680346
TRAPPC12	0.961759	0.968311
ATP5F1D	0.00140839	0.878397
SF3A2	0.102064	0.990027
ISYNA1	0.0632249	0.341864
MDM2	0.962249	0.837464
CDC6	0.521577	0.0934719
NUP62	0.0746203	0.725936
ETS2	0.000182556	0.953855
COMT	0.142166	0.301264
ACSL5	1.04238e-05	0.956062
CBX1	2.96716e-05	0.56213
OGDH	0.743787	0.558881
NRAS	0.32027	0.397441
MTTP	0.0300741	0.506467
DAPK1	0.899826	0.699762
FANCA	0.14962	0.398781
GPATCH8	0.559961	0.637754
PTGES2	0.578525	0.871296
NDUFAB1	0.920926	0.85546
SART1	0.566561	0.410849
ADRM1	0.552363	0.583672
HSPA1A	8.56778e-63	0.117086
MRPS16	0.00112294	0.804077
SUMO1	0.544435	0.388241
AXIN1	0.460406	0.503609
DSTN	0.43215	0.124521
RBM10	0.15986	0.797984
RRAGA	0.386131	0.326236
AZIN1	0.724444	0.925494
ADSL	0.621984	0.400071
SARDH	0.741881	0.855335
ATP5PB	0.839437	0.671484
TRIO	0.185359	0.926376
CENPF	9.20058e-05	0.683073
LRRC20	0.546265	0.340072
SUN2	1.18685e-05	0.747037
HACD2	0.836671	0.320268
WBP11	0.119754	0.198752
NISCH	0.748763	0.616712
ZC3H4	2.13178e-05	0.284676
EBP	0.105013	0.937676
USP19	0.737974	0.322533
MYL12B	0.305389	0.397744
RNASET2	0.91421	0.301252
CACYBP	0.822802	0.702296
USP9X	0.257421	0.939067
NDRG2	0.0103153	0.771994
BMS1	0.87851	0.410453
CUL4A	0.788372	0.767481
UBL5	0.59939	0.911677
HDAC6	0.381652	0.925041
CPB2	0.840681	0.515531
ABCD1	0.101068	0.531523
ALDH5A1	0.940711	0.992344
MRPL3	0.938255	0.62859
TMED3	0.326501	0.166007
NDUFA4	0.903493	0.925897
NRSN2	0.762995	0.69056
TELO2	0.582935	0.682199
CAPZA1	0.544932	0.905948
VPS4A	0.904566	0.911991
TAF1C	0.784074	0.453266
KIAA0100	0.990371	0.424902
AKR1A1	0.521209	0.320966
MRPL41	0.517175	0.464904
SART3	0.584145	0.659978
DNAJC3	3.80051e-14	0.44467
TYRO3	0.345279	0.850436
CMPK1	0.85923	0.305659
CPN2	0.0322956	0.914713
ERMP1	0.846995	0.430148
PHKB	0.696902	6.10898e-07
ARHGEF12	0.917847	0.326236
KANSL3	0.953718	0.530199
DCBLD2	0.492623	0.405603
ELAC2	0.302308	0.839333
DDX27	0.966777	0.396891
HIC2	0.925305	0.926379
AGFG1	0.671597	0.603535
LLGL1	0.0420678	0.443049
SNX1	0.619162	0.943835
SNRPB2	0.56255	0.42778
FBXO7	0.911913	0.379621
STK4	0.260914	0.379621
VSNL1	0.770926	0.671877
GIGYF2	0.997277	0.697132
SLC25A23	0.0504715	0.811853
PKD1	0.692022	0.465393
MAGT1	0.0651853	0.184607
DNAJB6	0.0124025	0.497096
CD2BP2	0.91662	0.0488411
RBM38	0.884904	0.558881
CHD7	0.0438477	0.483198
SF3A3	0.528106	0.284676
DOK4	0.822415	0.300534
TOMM70	0.79497	0.912906
PVR	0.15235	0.978057
LRRC47	0.435014	0.656042
MYO10	0.924719	0.359387
FASTK	0.444854	0.741297
DDR1	0.0226581	0.363853
EIF3J	0.774182	0.245282
COPS6	0.125087	0.492034
GNG4	0.0653078	0.85546
TADA3	0.200005	0.482596
DGKZ	0.207837	0.691565
PPP1CB	0.88736	0.535107
UBE2G2	0.830471	0.799318
PI4KA	0.816689	0.48931
ARF3	0.0497779	0.662361
YLPM1	0.0783904	0.911471
CEACAM1	0.000407604	0.641592
GGT1	0.870296	0.343161
SEC24D	9.40126e-10	0.385646
CHD2	0.844181	0.483714
TGIF2	0.729532	0.340638
ABT1	0.843884	0.371133
COG4	0.98226	0.245282
TSPAN9	0.277481	0.838013
VAPA	0.712415	0.561181
PRODH2	0.155122	0.576283
CSK	0.00196619	0.0561182
IMPA2	0.0199532	0.558881
NES	1.11959e-05	0.85766
IMPDH1	0.578334	0.619424
PSMC5	0.639126	0.456322
CDK5RAP2	0.00212213	0.267292
ZC3H15	0.715282	0.377284
TCEA1	0.986284	0.625571
MLXIP	0.617459	0.382881
DDX56	0.708515	0.946819
CDC42EP4	0.763401	0.341268
TCEA2	0.00411472	0.435407
PTDSS1	0.444854	0.0673797
SOGA1	0.142703	0.479697
[truncated: 10,041 more rows]

## Sheet: S2
WNT1_Gene	WNT1_FDR
PCNA	0.0864929
SLC7A5	0.941892
XIST	0.933117
SLC38A1	0.961199
STUB1	0.986335
SMC1A	0.871191
NOP56	2.68317e-05
TUBA1A	0.970104
PFN1	4.50304e-07
LGALS1	0.866972
DPYSL2	3.10476e-12
MAL	0.0013746
PGAM1	0.8919
NME1	0.866972
RPS4Y1	0.959127
NUP85	0.866972
SUV39H1	0.87431
UBQLN2	0.868986
LPL	0.973651
PRKCQ	0.866972
PAK1	0.891984
POLE2	0.934102
VIM	0.935264
HSPA8	0.866972
PSMA7	0.866972
DIPK1A	0.866972
ASS1	0.874441
OXA1L	0.00290518
FBXO11	0.938966
JAG1	0.0013746
TES	0.866972
RNASE1	0.975254
PSMB5	3.19911e-05
KIF14	0.875299
SPEN	0.0139258
ST3GAL5	0.959127
CCN2	0.0228202
TIAM1	0.986472
CAMK2N1	0.968426
SGK1	0.866972
C3	0.866972
GATA3	0.968391
IDH1	0.866972
ST6GALNAC2	0.866972
LGALS4	0.0740959
IGF2R	0.892509
RXYLT1	0.942786
MIF	0.866972
EIF1AY	0.908083
DNM1L	0.955403
PUF60	0.866972
TUFM	0.0187865
CDH3	0.866972
CIAPIN1	0.0138042
COG7	0.866972
PAFAH1B3	0.866972
KIAA0930	0.964688
NVL	0.866972
MSRA	0.866972
TMEM109	0.993904
TMCO1	0.866972
STK25	0.866972
GNAS	0.866972
SLC25A13	0.866972
APP	0.866972
ACTN1	0.919119
DDX42	0.866972
USP22	0.866972
JMJD6	0.866972
TNFRSF21	0.996796
GJA1	0.866972
SLC25A6	0.866972
MVP	0.866972
SIRT3	0.866972
KIAA0100	0.900009
TRIB3	0.899198
TMSB10	0.866972
YME1L1	0.883665
SDC4	0.907651
WIF1	0.866972
PAK6	0.933117
RFC5	0.866972
PPP1R3C	0.866972
TPI1	0.866972
EXT1	0.866972
KIF5C	0.871191
PLEKHA5	0.870296
TERF2IP	0.866972
NCK2	0.871191
SNAP25	0.866972
MAP4K4	0.977019
ADAM10	0.870557
SUPT6H	0.866972
RBM34	0.891653
INPP4B	0.866972
MRPL12	0.00165928
TSC22D3	0.866972
ITFG1	0.866972
CRK	0.866972
CCN1	0.963253
GEMIN2	0.866972
GABPB1	0.890943
BUB1	0.893548
LAMA3	0.868986
AKT1	0.968426
PFKL	0.967769
PBK	0.866972
HOOK2	0.903503
VAPB	0.995112
CCP110	0.917278
LAGE3	0.866972
BACE2	0.980936
MRPL19	0.0806364
TXNDC9	0.932007
RNH1	0.942647
NR2F6	0.922598
RAD9A	0.937927
DHDDS	0.886339
ECH1	0.962039
SMC4	0.896559
PSMD2	0.866972
EFNA4	0.959127
PLP1	0.977703
THAP11	0.867396
FKBP4	0.977738
CCNA2	0.998824
PTTG1	0.866972
NPDC1	0.985095
CDKN1A	0.866972
MAP2K5	0.940879
PDIA5	0.902122
SOX4	0.904127
MINDY1	0.888513
SLC35F2	0.866972
SLC26A2	0.959127
TOR1A	0.875809
ACAT2	0.956758
PEX11A	0.866972
RND3	0.870557
RBCK1	0.866972
DEPDC1	0.927304
PIK3C2B	0.886364
2010-09-01	0.866972
CDC25A	0.955403
CRIP1	0.97846
PXN	0.870557
TADA2A	0.866972
KIF20A	0.989095
ITM2C	0.866972
NR1D2	0.866972
ECHDC1	0.914846
CALU	0.966654
ATP6V1D	0.902244
CCNB1	0.953861
MELK	0.868986
CDC42	0.866972
PMM2	0.866972
UBE2S	0.868986
ANXA2	0.921908
LMO7	0.866972
TWF2	0.925493
G3BP1	0.866972
SLC2A6	0.905244
MT1X	0.0831546
WASF3	0.937153
IKZF1	0.943056
ACADVL	0.996566
PPP2R3C	0.097722
CYP1B1	0.983292
TGDS	0.907651
CTNNAL1	0.866972
CCDC59	0.866972
EXOSC8	0.975338
FOSL1	0.965494
LAP3	0.883665
EXOSC9	0.980936
TNNC2	0.866972
NPM1	0.962039
USP7	0.866972
NEK2	0.866972
VCL	0.907414
KIF2C	0.868986
VGLL4	0.866972
MUC1	0.883665
TBPL1	0.866972
SKP1	0.866972
JADE2	0.993226
GOLGB1	0.929125
DPH2	0.946755
CFD	0.963926
PLK1	0.946045
DLGAP5	0.866972
GTSE1	0.978545
EPHB2	0.924595
CEP76	0.868986
MKI67	0.866972
TPX2	0.975942
CDKN3	0.866972
BRD8	0.866972
ETFB	0.866972
MCOLN1	0.948205
SLC25A4	0.957652
CCR7	0.870557
NFATC3	0.962084
DFFB	0.881456
PKD1	0.866972
PSMD4	0.866972
AZGP1	0.94652
TCERG1	0.873178
TTK	0.993226
BLCAP	0.866972
METTL5	0.871191
RFNG	0.866972
CHP1	0.982317
GIN1	0.982487
GLI2	0.866972
EIF5	0.866972
CDCA3	0.873178
HOMER2	0.938678
ACO2	0.924595
MEX3D	0.947527
PRC1	0.951769
SLC6A8	0.909396
PARP1	0.866972
NISCH	0.968426
MRPS2	0.872528
AATF	0.885659
CERK	0.866972
KPNA2	0.870557
STK10	0.933117
RACGAP1	0.961963
MYLK	0.981021
SFN	0.935502
PARP2	0.909065
MAMLD1	0.989865
HSP90AB1	0.962039
RRAGA	0.951083
BIN3	0.866972
MAGEA6	0.921075
PPIB	0.953139
SPRY1	0.868986
CENPF	0.968914
USP15	0.869267
UGDH	0.902465
CREB1	0.906344
WASHC5	0.866972
RPL24	0.866972
MYLPF	0.866972
GAREM1	0.996566
PSMG2	0.866972
STXBP1	0.866972
DBF4	0.886339
MRPS31	0.915038
SLC35B1	0.866972
CDC25C	0.866972
PSMA3	0.866972
RAB11FIP2	0.607418
NDC1	0.962039
DCTN1	0.866972
HDLBP	0.890969
RNF6	0.866972
TOX3	0.868986
TACC3	0.997939
ZWILCH	0.866972
NUP37	0.946897
DBI	0.958793
CENPE	0.866972
IL2RG	0.990226
ATP1B1	0.866972
CDCA8	0.997159
KIF23	0.866972
RPL36AL	0.866972
GUCY2C	0.947567
PAPSS2	0.99606
SUMO4	0.883184
TNNI1	0.886339
CBS	0.866972
GIGYF2	0.992586
FBXW4	0.866972
SAP30BP	0.866972
MEIS2	0.866972
PYGL	0.925037
TCTN1	0.916215
SEC61G	0.866972
RFC3	0.904295
MAGEA12	0.977738
PPP2R2B	0.977703
MAGEB2	0.947527
SPRR1B	0.986335
ACYP1	0.942211
WDR82	0.866972
RTCA	0.900428
PPIA	0.866972
SEMA6D	0.866972
GPT	0.868986
ATP5PO	0.866972
FAM168B	0.866972
ENOPH1	0.958244
TLE1	0.866972
GTF2H5	0.866972
TLR4	0.962039
SCARB1	0.886364
PYCARD	0.870557
C1D	0.866972
DCLRE1A	0.871191
CSGALNACT1	0.935502
ZNF629	0.982296
GATA2	0.866972
GAR1	0.866972
XPO7	0.866972
PSMD8	0.866972
VPS13B	0.866972
SLC25A14	0.905989
TBCCD1	0.866972
MED13	0.866972
HAT1	0.917408
PSMD12	0.866972
MAGEA3	0.938355
EZH2	0.866972
LSM3	0.87384
SUPT20H	0.939586
DEAF1	0.866972
SNRPF	0.866972
EFCAB11	0.993904
CX3CL1	0.951769
S100A8	0.866972
ZNHIT6	0.866972
ACVR2A	0.866972
RAB6B	0.866972
CRABP1	0.87384
EPS8L2	0.999556
NAA15	0.871191
NDC80	0.866972
TIPIN	0.903954
RPL36A	0.962039
DAD1	0.866972
EDEM1	0.911499
TAGLN2	0.866972
VPS28	0.924595
MKS1	0.968426
NCAPH	0.866972
MRPL42	0.93182
GABPA	0.97538
ORAI3	0.918592
BAZ1A	0.866972
SMARCD3	0.955403
TCEA2	0.885001
CDK6	0.968426
ZNF512B	0.881864
LSM12	0.8919
PDCD5	0.866972
PRPF19	0.866972
U2AF1	0.866972
ZNF423	0.897903
AKR1C1	0.899566
SMURF2	0.866972
CUL9	0.868986
HCK	0.982317
KPNA6	0.937716
UTP14A	0.866972
TDP1	0.959579
GTPBP8	0.866972
NGDN	0.866972
MYL1	0.892509
TXLNA	0.866972
ROGDI	0.866972
CUL7	0.866972
UTP3	0.892509
SCRIB	0.962039
KIFC1	0.880449
VSTM4	0.921748
GRK6	0.871191
NUP54	0.911203
ZBTB22	0.866972
UNC119B	0.866972
MAN2A1	0.866972
LRIF1	0.866972
RSRC1	0.916497
PROZ	0.883665
CBR3	0.870557
MYBPC2	0.874751
TNFRSF14	0.962039
NUFIP1	0.866972
MRTO4	0.942211
MYL5	0.919534
CALCOCO1	0.866972
BIN1	0.895567
LMAN2L	0.892509
RPS11	0.866972
PPP1R8	0.866972
RBBP7	0.870557
SPC25	0.866972
PLAUR	0.973689
AHCTF1	0.912168
HMMR	0.990029
TRIB1	0.973689
GRIA3	0.920744
TNNT1	0.866972
SPDL1	0.871566
SNRPA1	0.866972
ECT2	0.971421
TDG	0.866972
CEACAM5	0.955403
CCT8	0.920744
PFKFB3	0.883665
FDPS	0.907651
APOBEC3B	0.940545
ORC6	0.91103
DGKD	0.936768
RAB5B	0.962039
CRYZ	0.866972
PPIE	0.866972
ANAPC10	0.9907
DAP3	0.91195
AKR1C3	0.935502
SDAD1	0.871191
PPCDC	0.947527
CDC6	0.866972
HERC2	0.978032
CNPPD1	0.945739
MAPK13	0.977738
EBNA1BP2	0.866972
UBE2E1	0.871191
PRPF39	0.866972
PDK2	0.977738
NOL11	0.866972
CRISP3	0.866972
ZNF207	0.871191
RTRAF	0.866972
THAP4	0.921908
RRP15	0.866972
GTF2H4	0.968426
SKP2	0.96603
DVL2	0.875809
SPTB	0.866972
TBCA	0.891326
RETREG2	0.866972
KPNB1	0.866972
HSP90B1	0.883665
ABT1	0.977235
POMP	0.994226
SLC25A28	0.866972
PHLPP2	0.870557
HDAC6	0.956728
TRPM3	0.866972
DSP	0.883141
SERTAD3	0.866972
HLA-DMA	0.990029
SRSF10	0.883665
SORD	0.896559
CRLF3	0.902244
TFAM	0.870863
CDS2	0.902465
MKNK1	0.866972
MTF1	0.866972
ANP32B	0.866972
CKAP5	0.866972
FOXO4	0.916215
ADCY9	0.912168
RPL7A	0.866972
TOP2A	0.962039
MBNL1	0.916497
RAP1GAP	0.922157
GTF2B	0.91669
FBL	0.886339
TMEM176A	0.945912
EFNB3	0.866972
METAP2	0.935502
PSMC6	0.866972
THRA	0.866972
UTP6	0.974211
SYNCRIP	0.903741
APPBP2	0.989865
NHEJ1	0.999556
SLC12A7	0.892509
PTDSS2	0.99758
ZER1	0.866972
MYOM1	0.866972
CAV3	0.866972
VAT1	0.866972
SRRM1	0.876241
MAK16	0.866972
ARFGAP2	0.867396
AGAP1	0.907651
CCNO	0.945829
TM9SF4	0.876902
SIK1	0.871566
MACF1	0.962039
KRIT1	0.999087
PDAP1	0.866972
MAGEA1	0.938966
PLEC	0.870557
TMSB15A	0.998824
RAB11FIP3	0.962128
TMEM50A	0.866972
ABCE1	0.866972
TRMT13	0.95482
ACAA1	0.866972
DDX39A	0.874664
MED21	0.92387
TTC3	0.95286
MYO10	0.866972
BAG2	0.870557
EDRF1	0.866972
HNRNPL	0.866972
ILRUN	0.978032
CYB5R1	0.99758
FAM111A	0.866972
INA	0.868986
SF3B5	0.866972
MRPL58	0.942211
CAP2	0.868986
STMN1	0.866972
ALDH1L1	0.866972
RPL27A	0.866972
RPL18	0.866972
SDF2L1	0.96424
TRAPPC10	0.966654
GRHPR	0.868986
GPR153	0.866972
EXO1	0.866972
TUBGCP3	0.959713
PARP4	0.959127
RFC4	0.866972
NGRN	0.899451
ATAD2	0.866972
NUDT18	0.866972
RPAP3	0.968426
DMPK	0.866972
WARS2	0.948205
ATP2A2	0.866972
DOCK6	0.922043
IPO8	0.866972
CKM	0.911302
RAE1	0.866972
U2SURP	0.866972
FBXO5	0.982317
MPP5	0.870557
CCND1	0.95711
CAPN10	0.866972
SETBP1	0.990029
LGALS3	0.992382
BCKDHA	0.977621
PLSCR1	0.866972
SIX2	0.868986
LSM5	0.866972
TROAP	0.866972
EIF4ENIF1	0.870557
DNAH7	0.866972
HCN2	0.988767
PIWIL1	0.921908
TPM3	0.866972
MYOZ1	0.866972
ZNF330	0.866972
MRPL20	0.866972
SNRNP40	0.866972
CDK7	0.891326
ASF1B	0.881273
FGF21	0.866972
CPOX	0.866972
ARHGEF4	0.866972
CDK19	0.977738
TRAPPC3	0.866972
IL4R	0.870557
KIAA0319	0.866972
NDUFA10	0.999556
METTL9	0.91556
TRA2B	0.866972
GNPDA1	0.866972
GS1-600G8.3	0.866972
LOC100130331	0.866972
SYCE1L	0.866972
ARMCX4	0.866972
KRTAP4-7	0.866972
BCL2L10	0.866972
BCL2L11	0.866972
HCN4	0.866972
INSL5	0.866972
LOC100507424	0.866972
CDH9	0.866972
CDH12	0.866972
TRIM10	0.866972
ZNF197	0.866972
CDK3	0.866972
HCG9	0.866972
DSCR4	0.866972
NMUR1	0.866972
B3GALT5	0.866972
CLEC4M	0.866972
PKDREJ	0.866972
TRDN	0.866972
CACNG2	0.866972
BPNT1	0.866972
MYCNOS	0.866972
CDX4	0.866972
AKAP3	0.866972
RABAC1	0.866972
COLEC10	0.866972
TAF6L	0.866972
SCGB1D1	0.866972
KHDRBS1	0.866972
LBX1	0.866972
CETN1	0.866972
RRH	0.866972
RFPL1S	0.866972
RBBP9	0.866972
MASP2	0.866972
OR5I1	0.866972
SPINT3	0.866972
NEU3	0.866972
CCL27	0.866972
SLC26A1	0.866972
CEACAM4	0.866972
PPBPP2	0.866972
OCLM	0.866972
TDRKH	0.866972
CHAT	0.866972
CHD2	0.866972
SOX30	0.866972
ADAM30	0.866972
AKR1C4	0.866972
ADAMTS13	0.866972
ADAMTS8	0.866972
WDHD1	0.866972
ADAMTS6	0.866972
TREH	0.866972
CHM	0.866972
RASSF8	0.866972
CA5B	0.866972
HRH3	0.866972
SNF8	0.866972
CHRM2	0.866972
RBPJL	0.866972
CHRM4	0.866972
CTRC	0.866972
CYP2U1	0.866972
CHRNA4	0.866972
ZNF257	0.866972
CHRNB3	0.866972
CHRND	0.866972
TBCB	0.866972
ADCYAP1	0.866972
MIA2	0.866972
RPL23AP7	0.866972
CLIC1	0.866972
CCR3	0.866972
CCR8	0.866972
ACKR2	0.866972
ADH1A	0.866972
ZNF816	0.866972
CNGA1	0.866972
CNR2	0.866972
GJB4	0.866972
COL11A2	0.866972
CORT	0.866972
CPA1	0.866972
CPA2	0.866972
CRHR2	0.866972
VENTXP1	0.866972
TCP10L	0.866972
CRX	0.866972
TRPM6	0.866972
CRYBA4	0.866972
CRYBB1	0.866972
CRYGA	0.866972
CRYGB	0.866972
RAB40A	0.866972
C16orf71	0.866972
TOM1L2	0.866972
DNAH2	0.866972
ADRA1B	0.866972
ZNF480	0.866972
ZNRF4	0.866972
ZNF362	0.866972
CCT8L2	0.866972
SPICE1	0.866972
TRMT44	0.866972
CYLC1	0.866972
AMOT	0.866972
LOC155060	0.866972
CYP2A13	0.866972
CYP2B6	0.866972
CYP2D6	0.866972
ZXDB	0.866972
RBMY2FP	0.866972
DAB1	0.866972
DGKB	0.866972
DGKQ	0.866972
DAO	0.866972
BRINP1	0.866972
ZNF550	0.866972
TMPRSS6	0.866972
PSORS1C2	0.866972
DLG2	0.866972
DLX6	0.866972
DMP1	0.866972
DNAH6	0.866972
DNASE1	0.866972
DYNC1I1	0.866972
DRP2	0.866972
ECE1	0.866972
EIF4A1	0.866972
ZBTB7C	0.866972
EMX1	0.866972
TAPT1	0.866972
KHDRBS2	0.866972
EPHB1	0.866972
EPO	0.866972
ERN1	0.866972
ESRRB	0.866972
ETV3	0.866972
EXTL1	0.866972
EYA3	0.866972
F9	0.866972
PTK2B	0.866972
UNC5B	0.866972
FCGR1A	0.866972
PRPS1L1	0.866972
SCUBE3	0.866972
SEMA3D	0.866972
ABCD2	0.866972
FGF6	0.866972
FGF8	0.866972
FGF12	0.866972
IKZF2	0.866972
RASA3	0.866972
DNAJC8	0.866972
SCAF8	0.866972
PPM1E	0.866972
ZNF507	0.866972
AAK1	0.866972
LMTK2	0.866972
NTNG1	0.866972
CNKSR2	0.866972
PLA2R1	0.866972
P2RX2	0.866972
EFR3B	0.866972
SORCS3	0.866972
MYH15	0.866972
IGSF9B	0.866972
RIMS1	0.866972
FOXE3	0.866972
ZNF609	0.866972
HECW1	0.866972
PPRC1	0.866972
MCF2L2	0.866972
FSTL4	0.866972
ZFR2	0.866972
FLT3	0.866972
FLT3LG	0.866972
SIK2	0.866972
FLT4	0.866972
CAMSAP2	0.866972
FMO4	0.866972
UBR2	0.866972
WDR7	0.866972
FAM189A1	0.866972
TNS2	0.866972
PPWD1	0.866972
GRIP1	0.866972
TPSD1	0.866972
CELA3B	0.866972
OR52A1	0.866972
SLC16A8	0.866972
MAPK8IP2	0.866972
CLDN14	0.866972
FAM215A	0.866972
NTSR2	0.866972
BRD7P3	0.866972
NPAP1	0.866972
AIPL1	0.866972
ALPI	0.866972
FSHR	0.866972
NR5A1	0.866972
FUT1	0.866972
PRR14L	0.866972
SLC25A30	0.866972
GAGE1	0.866972
GABRA1	0.866972
GABRA4	0.866972
ADAM5	0.866972
GABRR1	0.866972
C22orf24	0.866972
FSCN2	0.866972
LSM4	0.866972
VAX2	0.866972
ZNF345	0.866972
USP49	0.866972
DCAF13	0.866972
TMEM158	0.866972
NCR3	0.866972
CLIC4	0.866972
MMACHC	0.866972
CHD5	0.866972
PPP1R16B	0.866972
TBC1D29P	0.866972
LRIT1	0.866972
TRAF3IP1	0.866972
RIBC2	0.866972
OR1F2P	0.866972
OR2B6	0.866972
FBXO24	0.866972
SLC13A4	0.866972
FBXO4	0.866972
CLDN17	0.866972
GBX2	0.866972
OR10J1	0.866972
NR6A1	0.866972
AMELX	0.866972
HEYL	0.866972
OR12D2	0.866972
OR11A1	0.866972
OR10H3	0.866972
OR10H2	0.866972
DUX4L8	0.866972
AMELY	0.866972
GDI1	0.866972
OR7E24	0.866972
OR7A5	0.866972
OR7C1	0.866972
GDNF	0.866972
OR2W1	0.866972
OR2J2	0.866972
OR2H1	0.866972
GHRH	0.866972
GHSR	0.866972
GIPR	0.866972
GJA3	0.866972
FGF22	0.866972
KCNV1	0.866972
GJA5	0.866972
FOXB1	0.866972
GJA8	0.866972
TRMT2A	0.866972
PKD2L2	0.866972
CACNG5	0.866972
PDE7B	0.866972
GK2	0.866972
GLS2	0.866972
DISC1	0.866972
C5AR2	0.866972
TEKT2	0.866972
VENTX	0.866972
BMP10	0.866972
ANGPTL3	0.866972
RPS6KA6	0.866972
GLRA1	0.866972
GLRA2	0.866972
GML	0.866972
GNAT1	0.866972
GNAT2	0.866972
GNB3	0.866972
GNGT1	0.866972
GNRH1	0.866972
SSX7	0.866972
GP2	0.866972
GP9	0.866972
GPLD1	0.866972
GPR3	0.866972
RAB40AL	0.866972
XCR1	0.866972
CDH20	0.866972
NPBWR2	0.866972
KLHL35	0.866972
HERC2P3	0.866972
PGP	0.866972
NUDT7	0.866972
PPP1R37	0.866972
SMG7-AS1	0.866972
MCHR1	0.866972
GPR32	0.866972
FAM153A	0.866972
PPIL6	0.866972
GPX5	0.866972
GRIA1	0.866972
GRID2	0.866972
REM1	0.866972
SLC27A6	0.866972
GRIK1	0.866972
KLF15	0.866972
GRIK4	0.866972
FOXN3-AS2	0.866972
GRIN1	0.866972
GRIN2B	0.866972
LINC00652	0.866972
GRM1	0.866972
DDX25	0.866972
GRM2	0.866972
PRSS50	0.866972
GRM3	0.866972
GRM4	0.866972
GRM6	0.866972
GRPR	0.866972
GSC2	0.866972
GUCY1B2	0.866972
USP25	0.866972
TMOD2	0.866972
GUCY1A2	0.866972
NCAPH2	0.866972
REPIN1	0.866972
GUCY2F	0.866972
PCDHB1	0.866972
GPR132	0.866972
GYPB	0.866972
PURG	0.866972
DNMT3L	0.866972
TRHDE	0.866972
GYS2	0.866972
FSCN3	0.866972
HIST1H1D	0.866972
HIST1H1B	0.866972
HIST1H1A	0.866972
HCRTR1	0.866972
PLA2G2E	0.866972
SOCS7	0.866972
HLA-C	0.866972
APAF1	0.866972
HNF4G	0.866972
ONECUT1	0.866972
NOP14-AS1	0.866972
APBA1	0.866972
HOXA3	0.866972
HOXC11	0.866972
HOXC13	0.866972
HOXD12	0.866972
AIRE	0.866972
HRH2	0.866972
PRMT2	0.866972
HTR1A	0.866972
HTR1B	0.866972
HTR1D	0.866972
HTR1E	0.866972
HTR2C	0.866972
HTR4	0.866972
HYAL1	0.866972
IAPP	0.866972
ICAM2	0.866972
GOLGA6A	0.866972
IDUA	0.866972
PRAMEF10	0.866972
IFNA4	0.866972
IFNA5	0.866972
IFNA6	0.866972
IFNA7	0.866972
IFNA10	0.866972
IFNA14	0.866972
IFNA16	0.866972
IFNA17	0.866972
IFNGR2	0.866972
GNAT3	0.866972
IFNW1	0.866972
RGSL1	0.866972
IHH	0.866972
IL1B	0.866972
IL9	0.866972
IL9R	0.866972
IL17A	0.866972
INHBC	0.866972
AQP6	0.866972
INS	0.866972
INPP5D	0.866972
INSRR	0.866972
PDX1	0.866972
IREB2	0.866972
ITIH1	0.866972
JAK3	0.866972
KCNA1	0.866972
KCNA5	0.866972
CDRT1	0.866972
KCNA10	0.866972
KCNC1	0.866972
KCND1	0.866972
SFT2D2	0.866972
MIA3	0.866972
KCNH1	0.866972
KCNJ6	0.866972
KIR2DL1	0.866972
KIR2DL3	0.866972
KIR2DS4	0.866972
KIR3DL1	0.866972
KRTAP5-9	0.866972
KRT32	0.866972
KRT35	0.866972
KRT83	0.866972
FAM205BP	0.866972
USP27X	0.866972
AFF3	0.866972
ANKRD34C	0.866972
PRAMEF12	0.866972
LLGL1	0.866972
EEF1AKMT2	0.866972
ASIC2	0.866972
LINC00939	0.866972
PRICKLE3	0.866972
LPA	0.866972
MAGEB3	0.866972
MAS1	0.866972
MC2R	0.866972
MC3R	0.866972
MC5R	0.866972
ART1	0.866972
ADAM11	0.866972
MGAT5	0.866972
KITLG	0.866972
MIP	0.866972
MLN	0.866972
MLLT1	0.866972
MMP17	0.866972
ASIP	0.866972
MPL	0.866972
MPP2	0.866972
ASMT	0.866972
IQSEC3	0.866972
TMEM151B	0.866972
OR2J3	0.866972
MSH2	0.866972
MSH4	0.866972
MSI1	0.866972
MUC6	0.866972
MYL3	0.866972
MYO9A	0.866972
PPP1R12B	0.866972
NDUFA2	0.866972
ATOX1	0.866972
NEU1	0.866972
NEU2	0.866972
NEUROD1	0.866972
NEUROG1	0.866972
NMBR	0.866972
NPAS1	0.866972
NPHP1	0.866972
NPY6R	0.866972
ACR	0.866972
ATP2B2	0.866972
OMG	0.866972
OMP	0.866972
OPRK1	0.866972
OPRM1	0.866972
OR1D2	0.866972
OR2C1	0.866972
OR3A1	0.866972
OR3A2	0.866972
OXT	0.866972
P2RX3	0.866972
P2RY4	0.866972
COL5A3	0.866972
PAFAH2	0.866972
2001-12-01	0.866972
CUZD1	0.866972
NEUROG3	0.866972
PAX3	0.866972
PAX4	0.866972
PAX7	0.866972
TAS2R3	0.866972
TAS2R16	0.866972
TAS2R1	0.866972
TAS2R9	0.866972
TAS2R8	0.866972
TAS2R7	0.866972
TAS2R13	0.866972
TAS2R10	0.866972
TAS2R14	0.866972
SPOCK3	0.866972
CDON	0.866972
IMPG2	0.866972
SHANK1	0.866972
EXOSC1	0.866972
PI15	0.866972
TNNI3K	0.866972
RPL26L1	0.866972
A4GNT	0.866972
ING4	0.866972
JPT1	0.866972
LUZP4	0.866972
IGF2-AS	0.866972
COPZ2	0.866972
CLEC1A	0.866972
TFDP3	0.866972
THEG	0.866972
GCNT4	0.866972
PDC	0.866972
SPTBN5	0.866972
ANGPT4	0.866972
ZNF589	0.866972
PDE6A	0.866972
PDE1B	0.866972
ACKR4	0.866972
PEX5L	0.866972
PDE6B	0.866972
PDHA2	0.866972
KLF13	0.866972
ASB4	0.866972
TUBA8	0.866972
PHEX	0.866972
PLA2G1B	0.866972
PMCHL1	0.866972
PMS2P4	0.866972
FXYD7	0.866972
MYO3A	0.866972
CNTN5	0.866972
CSNK1G1	0.866972
PNLIP	0.866972
PNLIPRP1	0.866972
SNTG2	0.866972
GPR173	0.866972
POLR2G	0.866972
HAO1	0.866972
PON1	0.866972
SPIN2A	0.866972
ZFAND6	0.866972
DGCR8	0.866972
NECAB2	0.866972
EPB41L4B	0.866972
POU4F3	0.866972
MINDY2	0.866972
POU6F1	0.866972
PPEF2	0.866972
BTN2A3P	0.866972
PPEF1	0.866972
CFAP46	0.866972
ZNF280D	0.866972
ARHGEF38	0.866972
GPATCH4	0.866972
ST7L	0.866972
MTMR10	0.866972
PQLC2	0.866972
DNAJC28	0.866972
PLAAT2	0.866972
ULK4	0.866972
C1orf159	0.866972
ZSCAN2	0.866972
NOL8	0.866972
CRYBG2	0.866972
SPATA6L	0.866972
SLC52A1	0.866972
LRRC37A4P	0.866972
FEZF2	0.866972
SAMD4B	0.866972
AVPR1A	0.866972
RAVER2	0.866972
LRRC1	0.866972
KIRREL1	0.866972
CCDC25	0.866972
TMEM206	0.866972
TMEM143	0.866972
TMEM19	0.866972
SPTLC3	0.866972
MIS18BP1	0.866972
RNLS	0.866972
NIPSNAP3B	0.866972
ABHD10	0.866972
AVPR2	0.866972
GPALPP1	0.866972
GPRC5D	0.866972
ASIC4	0.866972
MAML3	0.866972
KCNQ1DN	0.866972
KLK15	0.866972
MTMR8	0.866972
PRKACG	0.866972
CEP72	0.866972
NUP133	0.866972
TTC17	0.866972
CFAP44	0.866972
PRKCE	0.866972
ADCY10	0.866972
TSNAXIP1	0.866972
ALLC	0.866972
DCAF6	0.866972
LMO3	0.866972
LENEP	0.866972
MAPK4	0.866972
AJAP1	0.866972
MAPK10	0.866972
BARX1	0.866972
PCDHGB6	0.866972
PCDHGA9	0.866972
PCDHGA1	0.866972
PCDHB11	0.866972
PRKX	0.866972
PCDHA3	0.866972
TEX13A	0.866972
TEX11	0.866972
RNF17	0.866972
BTNL2	0.866972
IRGC	0.866972
GKN1	0.866972
PRMT8	0.866972
OR2S2	0.866972
KCNK12	0.866972
ASCL3	0.866972
PSG1	0.866972
PSG6	0.866972
PSG11	0.866972
GPR137	0.866972
AGPAT3	0.866972
WRNIP1	0.866972
ANKS1B	0.866972
OTOR	0.866972
C2orf83	0.866972
CCDC177	0.866972
MEPE	0.866972
OTUD7B	0.866972
PRDM9	0.866972
PRDM11	0.866972
PLSCR2	0.866972
CHRNA10	0.866972
KNL1	0.866972
CYSLTR2	0.866972
PGLYRP4	0.866972
ZNF695	0.866972
CAMK1G	0.866972
BAD	0.866972
JPH3	0.866972
GJD2	0.866972
AICDA	0.866972
PTGIR	0.866972
LRTM1	0.866972
ADGRB2	0.866972
MYH7B	0.866972
USP29	0.866972
EPB41L5	0.866972
HMHB1	0.866972
CYP4F11	0.866972
PTPRK	0.866972
PTPRN	0.866972
NECTIN1	0.866972
WFDC1	0.866972
PVT1	0.866972
LINC00474	0.866972
RAD51D	0.866972
RARG	0.866972
RBP3	0.866972
RCVRN	0.866972
RDH5	0.866972
RFX1	0.866972
RFX3	0.866972
RFXAP	0.866972
RHO	0.866972
RLBP1	0.866972
TSKS	0.866972
RNASEL	0.866972
HPSE2	0.866972
NYX	0.866972
ALX4	0.866972
ROS1	0.866972
OPN1SW	0.866972
RPLP1	0.866972
S100A5	0.866972
CELA2A	0.866972
ATXN8OS	0.866972
SCN2A	0.866972
SCN4A	0.866972
SCN8A	0.866972
SCNN1D	0.866972
CCL16	0.866972
BCAN	0.866972
PKNOX2	0.866972
FAM204A	0.866972
DUSP21	0.866972
PRDM14	0.866972
BLK	0.866972
SLC28A3	0.866972
NPVF	0.866972
EDDM3B	0.866972
RAD21L1	0.866972
ZSCAN31	0.866972
SFTPD	0.866972
CIAO3	0.866972
SH3GL2	0.866972
PLA2G2F	0.866972
AZGP1P1	0.866972
SHH	0.866972
CTAGE1	0.866972
PDIA2	0.866972
SHOX	0.866972
ACBD3	0.866972
IQCH	0.866972
IL25	0.866972
DCLRE1B	0.866972
NABP1	0.866972
SIM1	0.866972
SKIL	0.866972
BMP3	0.866972
SLC1A6	0.866972
SLC2A4	0.866972
CPLANE1	0.866972
SLC6A9	0.866972
SLC7A2	0.866972
SLC9A2	0.866972
SLC9A3	0.866972
SLC10A1	0.866972
SLC20A2	0.866972
SLCO1A2	0.866972
SMARCA4	0.866972
SMS	0.866972
SNRPC	0.866972
SNRPN	0.866972
SPAM1	0.866972
SRP54	0.866972
SRY	0.866972
SSTR1	0.866972
SSTR4	0.866972
STAT2	0.866972
CDKL5	0.866972
STRN	0.866972
MED22	0.866972
SVIL	0.866972
SYK	0.866972
TACR2	0.866972
TACR1	0.866972
TACR3	0.866972
TAF1	0.866972
TAF4B	0.866972
HNF1B	0.866972
TCP11	0.866972
TECTA	0.866972
TEF	0.866972
THPO	0.866972
THRB	0.866972
TLL1	0.866972
TNP2	0.866972
TP73	0.866972
NR2C2	0.866972
TRHR	0.866972
TSHB	0.866972
TSPY1	0.866972
TSTA3	0.866972
TUB	0.866972
CCDC30	0.866972
C6	0.866972
TNFRSF4	0.866972
SEC14L1P1	0.866972
ZNF814	0.866972
C8A	0.866972
UCP1	0.866972
UPK2	0.866972
USH2A	0.866972
VIP	0.866972
DAGLA	0.866972
WNT3	0.866972
WNT8B	0.866972
WNT11	0.866972
XDH	0.866972
GAS8-AS1	0.866972
YWHAB	0.866972
CA1	0.866972
ZNF41	0.866972
ZNF45	0.866972
CA4	0.866972
ZNF75D	0.866972
ZNF221	0.866972
CA7	0.866972
MKRN3	0.866972
ZNF133	0.866972
ZNF141	0.866972
ZNF142	0.866972
ZNF154	0.866972
ZNF157	0.866972
CACNA1C	0.866972
ZNF204P	0.866972
ZNF208	0.866972
CACNA1E	0.866972
CACNA1F	0.866972
ZP2	0.866972
LRP8	0.866972
CACNA2D1	0.866972
IL1R2	0.866972
CACNG1	0.866972
C17orf53	0.866972
GID4	0.866972
SMIM2	0.866972
KCTD15	0.866972
METTL16	0.866972
TRIM48	0.866972
NDUFAF5	0.866972
MMP28	0.866972
CRELD2	0.866972
ZNF343	0.866972
SCRN3	0.866972
CCDC121	0.866972
ARSJ	0.866972
EFCAB1	0.866972
LRRK1	0.866972
DIPK2B	0.866972
ZNF385D	0.866972
GEMIN7	0.866972
ELMO3	0.866972
CCDC82	0.866972
MYH14	0.866972
CARF	0.866972
PTCD2	0.866972
NIPAL2	0.866972
WDR78	0.866972
EFCC1	0.866972
LINC00115	0.866972
TREML2	0.866972
ATAD5	0.866972
ADM2	0.866972
C10orf95	0.866972
SYNDIG1	0.866972
NOL10	0.866972
PDZD7	0.866972
ZNF767P	0.866972
FRMD1	0.866972
ADAMTS20	0.866972
HEXA-AS1	0.866972
C7orf69	0.866972
C3orf36	0.866972
CCDC33	0.866972
TRIM46	0.866972
MROH9	0.866972
EDC3	0.866972
MOGAT2	0.866972
CFAP43	0.866972
LHX3	0.866972
WDR26	0.866972
C16orf70	0.866972
ULBP1	0.866972
LPAL2	0.866972
SHOC2	0.866972
SLC19A3	0.866972
MPIG6B	0.866972
FGF23	0.866972
CPTP	0.866972
APOL5	0.866972
KCNH6	0.866972
PWAR5	0.866972
GPR63	0.866972
RSPH6A	0.866972
CAMK2A	0.866972
MIR600HG	0.866972
CDADC1	0.866972
DEFB126	0.866972
DIAPH3	0.866972
OR2B2	0.866972
SLC14A2	0.866972
ADAMTS12	0.866972
OR12D3	0.866972
SPACA1	0.866972
ZNF205-AS1	0.866972
KRTAP9-9	0.866972
CAMP	0.866972
CLTCL1	0.866972
SYN3	0.866972
COLQ	0.866972
FZD9	0.866972
HIST1H2BL	0.866972
PMFBP1	0.866972
HIST1H2BO	0.866972
SCRT1	0.866972
HIST1H4A	0.866972
ZNF484	0.866972
OR1E1	0.866972
OR3A3	0.866972
SOX14	0.866972
OBSCN	0.866972
ADGRV1	0.866972
ZIC4	0.866972
BFSP2	0.866972
SNHG3	0.866972
GARNL3	0.866972
ADGRE3	0.866972
CBX2	0.866972
SEMA7A	0.866972
PPFIA2	0.866972
MBL1P	0.866972
DGKE	0.866972
KRTAP2-4	0.866972
GFM1	0.866972
INE1	0.866972
GTPBP10	0.866972
PLA2G4C	0.866972
RUVBL1	0.866972
RDH16	0.866972
HSD17B6	0.866972
DNAH17	0.866972
UNC5C	0.866972
ABCB11	0.866972
KRT38	0.866972
B3GALT1	0.866972
MYH13	0.866972
ADAM23	0.866972
ADAM20	0.866972
ADAM18	0.866972
TNFRSF10B	0.866972
IL1RL2	0.866972
GALR2	0.866972
CDKL1	0.866972
CCKAR	0.866972
SGPL1	0.866972
CACNA1G	0.866972
BSN	0.866972
MBD4	0.866972
USP13	0.866972
HSPB3	0.866972
ATP6V0E1	0.866972
TNFSF18	0.866972
F2RL3	0.866972
WFDC8	0.866972
ZSWIM1	0.866972
BRSK2	0.866972
RHBDL1	0.866972
SEMA5A	0.866972
TAAR5	0.866972
UBE2M	0.866972
YIF1B	0.866972
TBL1Y	0.866972
PRY	0.866972
BPY2	0.866972
CDY1	0.866972
CD1B	0.866972
MTMR7	0.866972
P2RX6	0.866972
PRPF4	0.866972
FAAP24	0.866972
SLC6A5	0.866972
SLC28A1	0.866972
SNX29	0.866972
MTSS2	0.866972
VAPA	0.866972
LRAT	0.866972
RAB11B	0.866972
GPR50	0.866972
ATXN3L	0.866972
CD9	0.866972
GPR37L1	0.866972
TAAR2	0.866972
TAAR3P	0.866972
KCNB2	0.866972
TAOK2	0.866972
CPNE6	0.866972
RAB9BP1	0.866972
NRXN3	0.866972
NRXN2	0.866972
OTOF	0.866972
SLC22A14	0.866972
SLC22A13	0.866972
POM121L2	0.866972
PSMF1	0.866972
GABBR2	0.866972
CEP41	0.866972
SMAD5-AS1	0.866972
CELSR1	0.866972
LIMS3	0.866972
WSCD2	0.866972
KIAA0391	0.866972
CCDC144A	0.866972
FRMPD4	0.866972
MLEC	0.866972
ZNF623	0.866972
GINS1	0.866972
HEPH	0.866972
PLPPR4	0.866972
SV2A	0.866972
NCAPD2	0.866972
XYLB	0.866972
CRYZL1	0.866972
HS3ST3B1	0.866972
CDC27	0.866972
KCNE2	0.866972
C22orf46	0.867015
GABRG2	0.866972
GUCA1B	0.866972
VSX1	0.866972
IL13RA1	0.866972
ZNF770	0.866972
SFTPC	0.866972
PIGL	0.866972
DLX4	0.866972
LPAR3	0.866972
ARSF	0.866972
GRIN2A	0.866972
ATP2A1	0.866972
GP6	0.866972
PDE6H	0.866972
CADM3-AS1	0.866972
ASNSD1	0.866972
SLC22A11	0.866972
NEUROD4	0.866972
CRISP1	0.866972
GNL3L	0.866972
PCDHGB5	0.866972
SLC8A2	0.866972
MRM1	0.866972
DOC2A	0.866972
FCN3	0.866972
RNF185	0.866972
STXBP5L	0.866972
TBP	0.866972
ZNF492	0.866972
NRIP2	0.866972
SSTR3	0.866972
PRRG3	0.866972
CPLANE2	0.866972
TTC30A	0.866972
TNS4	0.866972
ATP13A3	0.868986
CFAP74	0.866972
BRS3	0.866972
CDH8	0.866972
CYLC2	0.866972
KIAA1107	0.866972
MAU2	0.866972
SIRT4	0.866972
AP4E1	0.866972
GAD2	0.866972
FETUB	0.866972
GPR15	0.866972
MLNR	0.866972
GSTA3	0.866972
KRT84	0.866972
MUSK	0.866972
NFATC4	0.866972
ELOA2	0.866972
TBC1D22B	0.866972
PCDHB8	0.866972
KCNK13	0.866972
PAPOLB	0.866972
CHPT1	0.866972
PARP11	0.866972
FAM135A	0.866972
RASA2	0.866972
HRH4	0.866972
PBOV1	0.866972
TBX5	0.866972
TRPC5	0.866972
VHL	0.866972
CA3	0.866972
CALCR	0.866972
PPP1R2C	0.866972
LLPH	0.866972
OR6A2	0.866972
LATS1	0.866972
PLEKHM1	0.866972
DLEC1	0.866972
FAM182A	0.866972
ARTN	0.866972
SDHB	0.866972
CRTAC1	0.866972
WDR76	0.866972
TNNI2	0.866972
ADRA2B	0.866972
FFAR3	0.866972
MTNR1B	0.866972
RAG1	0.866972
RPS13	0.866972
ELL	0.866972
DOT1L	0.866972
CBLN1	0.866972
IPO13	0.866972
GPR45	0.866972
BCL2L13	0.866972
NPAS2	0.99606
ZNF749	0.866972
SLC24A2	0.866972
IL19	0.866972
TRIM15	0.866972
CST8	0.866972
SEMA6C	0.866972
NXPH3	0.866972
GFRA4	0.866972
BUB3	0.866972
BORA	0.866972
TRIM13	0.866972
RIC3	0.866972
CHML	0.866972
OR2F2	0.866972
ATP8B3	0.866972
AMPD1	0.866972
IMPG1	0.866972
KCNC3	0.866972
KISS1	0.866972
OCM2	0.866972
APOBR	0.866972
DGCR2	0.866972
LTK	0.866972
SERPINI2	0.866972
FAM155B	0.866972
PRAMEF11	0.866972
NDUFC1	0.866972
HIST1H3A	0.866972
OR1G1	0.866972
ARPC1B	0.868986
SLCO1B1	0.868986
PXMP4	0.868986
ERCC4	0.868986
C22orf31	0.868986
GBX1	0.868986
ADGRF1	0.868986
HUNK	0.868986
LUZP2	0.868986
LDHC	0.868986
MAP3K10	0.868986
NEDD8	0.868986
ZMYND10	0.868986
PGK2	0.868986
HYDIN	0.868986
PRR34	0.868986
RPGRIP1	0.868986
G6PC2	0.868986
PRDM13	0.868986
RFX2	0.868986
SYCP1	0.868986
WNT2B	0.868986
LRRC31	0.868986
CLMN	0.868986
TSGA10	0.868986
MKKS	0.868986
TTF2	0.868986
NFATC2IP	0.868986
GLP2R	0.868986
RNF7	0.868986
DEPDC5	0.868986
CLUL1	0.866972
TRRAP	0.866972
HNRNPA3P1	0.866972
GABRG3	0.866972
PEBP1	0.866972
LY6G6D	0.866972
CLSPN	0.866972
CARD14	0.866972
LRRC3	0.866972
PYHIN1	0.866972
PPARA	0.866972
ATG10	0.866972
NEUROD6	0.866972
NDUFA1	0.868986
TAF5	0.868986
DAZL	0.866972
CCDC57	0.866972
PLEKHA8P1	0.866972
MBTPS2	0.866972
ZNF286A	0.866972
PPY2P	0.866972
B3GALT2	0.866972
MYO15A	0.869267
THTPA	0.866972
FBP2	0.866972
ARSA	0.866972
LILRP2	0.866972
ANKRD53	0.866972
HIST3H3	0.866972
KSR1	0.866972
TNFSF15	0.866972
SIKE1	0.866972
FAM13C	0.866972
ZNF80	0.866972
C8G	0.866972
LINC01587	0.866972
KIR3DL3	0.866972
EXOC6B	0.866972
GABRA6	0.866972
HYPM	0.866972
HSD17B10	0.866972
AGBL3	0.866972
NOX3	0.866972
PRKAB2	0.866972
PCDHA6	0.866972
TEX12	0.866972
STAT5A	0.866972
SYT5	0.866972
OR2H2	0.866972
GLRA3	0.866972
MAP3K19	0.866972
PREX2	0.866972
CAMK4	0.866972
LZTR1	0.866972
KLK14	0.868986
PAX1	0.868986
CXorf56	0.868986
SPAG11B	0.866972
TBR1	0.866972
GRAP	0.866972
MID2	0.866972
CHODL	0.866972
EPHA7	0.866972
FCHO1	0.866972
AFF2	0.866972
CBARP	0.866972
GABRA5	0.866972
ALX3	0.866972
DGCR9	0.866972
FGF20	0.866972
GRM5	0.866972
GRM7	0.866972
GTF2I	0.866972
MATN1	0.866972
NTN3	0.866972
OPRD1	0.866972
PALM	0.866972
MYEF2	0.866972
CELA2B	0.866972
BRWD1	0.866972
MAP11	0.866972
PRKG1	0.866972
CLDND1	0.866972
ANO2	0.866972
SLC2A11	0.866972
BOK	0.866972
TNR	0.866972
UBP1	0.866972
CENPO	0.866972
NSUN7	0.866972
CATSPERB	0.866972
PLEKHH3	0.866972
C1orf21	0.866972
KRTAP1-3	0.866972
NCR1	0.866972
ADAM3A	0.866972
USP6NL	0.866972
RSU1	0.867396
PLA2G5	0.868986
EFCAB6	0.868986
PI4KA	0.866972
FNDC8	0.866972
PSG3	0.866972
HCCS	0.866972
HDAC11	0.866972
ALOXE3	0.866972
IMPDH1	0.866972
RHD	0.866972
NIPSNAP2	0.866972
SCAI	0.866972
MTRF1L	0.866972
DPPA4	0.866972
PPP3CB	0.866972
PSG5	0.866972
RBBP4	0.866972
TRMT2B	0.866972
MYCT1	0.866972
IL18RAP	0.866972
CYTH3	0.866972
CABP1	0.866972
NBR2	0.868986
TAF13	0.866972
ZNF665	0.866972
NDUFB2-AS1	0.870557
CELA3A	0.870557
ATP11B	0.870557
IQCE	0.870557
CRTC1	0.870557
SYNGR4	0.870557
AMBN	0.870557
SIT1	0.870557
ST8SIA5	0.870557
IL12RB1	0.870557
NOTCH1	0.870557
NAT8B	0.870557
PFKFB1	0.870557
FAM90A1	0.870557
TMEM140	0.870557
NDUFAF7	0.870557
TCIM	0.870557
SCN1A	0.870557
SLC1A7	0.870557
SLC12A3	0.870557
TCN1	0.870557
WRN	0.870557
SHCBP1L	0.870557
SYT12	0.870557
SCO2	0.870557
NXPH4	0.866972
TOGARAM1	0.866972
LMX1B	0.866972
MEX3C	0.866972
ZMYM6	0.866972
PRKCH	0.866972
LINC00588	0.866972
IL1RAPL2	0.866972
KCNJ9	0.866972
ITPKC	0.866972
THAP9-AS1	0.866972
ADAM29	0.866972
TBC1D9	0.866972
PCDH11X	0.866972
LGALS13	0.866972
PNMA3	0.866972
IFNA8	0.866972
IFNA21	0.866972
IL10RB	0.866972
KRT4	0.866972
MMP9	0.866972
UBQLN3	0.866972
TAS2R4	0.866972
SERPINB13	0.866972
DYM	0.866972
RARS2	0.866972
SLC12A5	0.866972
JCAD	0.866972
MRPL23	0.866972
RS1	0.866972
SAA3P	0.866972
NEUROG2	0.866972
SHB	0.866972
SLC8A1	0.866972
SOX1	0.866972
TNNT3	0.866972
TULP2	0.866972
ZNF613	0.866972
DBF4B	0.866972
PITPNM3	0.866972
HIST1H2BJ	0.866972
HTR7P1	0.866972
PPP6R2	0.866972
LINC02249	0.866972
MPPED1	0.866972
WDR1	0.866972
IL18BP	0.866972
SLC27A3	0.866972
IFT27	0.866972
GPR12	0.866972
SEC14L4	0.866972
GTF2A1	0.866972
KCNJ14	0.866972
ATP2B3	0.866972
OPCML	0.866972
ACTL6B	0.866972
CABP2	0.866972
CNGB3	0.866972
PEX5	0.866972
RAD52	0.866972
TUT1	0.866972
CACNA1B	0.866972
LINC00574	0.866972
USP5	0.866972
KIF24	0.866972
XRCC2	0.866972
AP4S1	0.868968
AFM	0.868986
EPB41	0.866972
DCTN5	0.866972
ZNF675	0.866972
TENT4A	0.866972
ADAMTS7	0.866972
CHRNA1	0.866972
COL4A2	0.866972
ZNF280B	0.866972
CYP2C19	0.866972
DPYSL3	0.866972
ZZEF1	0.866972
CLEC4E	0.866972
HCRTR2	0.866972
SERPINF2	0.866972
ACRV1	0.866972
PSPN	0.866972
L2HGDH	0.866972
TRIM45	0.866972
FBXO38	0.866972
SEC23IP	0.866972
RETREG3	0.866972
MAP2	0.866972
FCF1	0.866972
FOXH1	0.866972
CCND3	0.866972
ACVRL1	0.866972
OR10C1	0.868986
CHRNB4	0.866972
LOC51145	0.866972
GPR157	0.868986
TRPV5	0.866972
ADTRP	0.870557
RUNX2	0.866972
GSTM4	0.868986
TULP1	0.868986
RDH8	0.866972
MOCS3	0.871183
ZPBP	0.871191
CLCN2	0.871191
CNTFR	0.871191
CRYBA2	0.871191
B3GAT1	0.871191
HNRNPAB	0.871191
HOXA6	0.871191
MAG	0.871191
CEACAM6	0.871191
HAO2	0.871191
POP5	0.871191
PTPN9	0.871191
JMJD4	0.871191
PDZD3	0.871191
KLF11	0.871191
NUP155	0.871191
ZNF12	0.866972
AKAP9	0.866972
DTNB	0.868986
NSUN6	0.868986
PPY	0.866972
KCTD20	0.866972
GEMIN8	0.871283
TBC1D31	0.871283
PCDH17	0.866972
GCLM	0.870557
MMP27	0.871362
HLA-G	0.866972
HPS1	0.866972
NDN	0.866972
KDM8	0.871183
ZNF835	0.871191
[truncated: 10,214 more rows]

## Sheet: S3
TGF-β1_Gene	TGF-β1_FDR
PCNA	0.264059
SLC7A5	0.539969
XIST	0.97375
SLC38A1	0.992266
KRT23	0.992266
OSBPL10	0.12779
STUB1	0.992266
AGR2	7.69e-06
SMC1A	0.992266
NOP56	0.998565
TUBA1A	0.992266
LGALS1	0.992266
DPYSL2	0.994838
MAL	0.224836
PGAM1	0.992266
TIMP1	0.992266
NME1	0.992266
RPS4Y1	0.994838
NUP85	0.398816
SUV39H1	0.995436
UBQLN2	0.539969
LPL	0.994838
PRKCQ	0.992266
PEG10	0.543228
PAK1	0.995436
POLE2	0.992266
VIM	0.992266
HSPA8	0.992266
PSMA7	0.996861
DIPK1A	0.99928
CEBPB	0.992266
ASS1	0.992266
OXA1L	0.994838
FBXO11	0.992266
JAG1	0.999446
TES	0.994838
RNASE1	0.992266
KIF14	0.992266
SPEN	0.995436
ST3GAL5	0.992266
SPON2	0.992266
TIAM1	0.992266
CAMK2N1	0.992266
A2M	0.992266
SGK1	0.999446
C3	0.992266
GATA3	0.992266
IDH1	0.992266
LTF	0.8006
ST6GALNAC2	0.566156
LGALS4	0.992266
IGF2R	0.994838
RXYLT1	0.992266
MIF	0.992266
EIF1AY	0.992266
DNM1L	0.992266
PUF60	0.992266
TUFM	0.998313
CDH3	0.992266
CIAPIN1	0.992266
COG7	0.992266
MAP7	0.992266
PAFAH1B3	0.992266
KIAA0930	0.992266
NVL	0.992266
MSRA	0.992266
TMEM109	0.539969
TMCO1	0.992266
STK25	0.992266
GNAS	0.992266
SLC25A13	0.992266
APP	0.992266
ACTN1	0.992266
DDX42	0.992266
USP22	0.994838
JMJD6	0.997882
TNFRSF21	0.992266
GJA1	0.999446
SLC25A6	0.99928
MVP	0.992266
SIRT3	0.992266
KIAA0100	0.992266
TRIB3	0.992266
TMSB10	0.994838
YME1L1	0.992266
SDC4	0.992266
WIF1	0.992266
PAK6	0.992266
RFC5	0.992266
PPP1R3C	0.992266
TPI1	0.995436
EXT1	0.992266
KIF5C	0.992266
PLEKHA5	0.992266
TERF2IP	0.992266
NCK2	0.992266
SNAP25	0.992266
MAP4K4	0.992266
ADAM10	0.992266
SUPT6H	0.999446
RBM34	0.992266
INPP4B	0.999446
MRPL12	0.992266
TSC22D3	0.992266
ITFG1	0.992266
CRK	0.992266
CCN1	0.992266
GEMIN2	0.992266
GABPB1	0.992266
BUB1	0.992266
LAMA3	0.992266
AKT1	0.992266
PFKL	0.995436
PBK	0.992266
HOOK2	0.999446
VAPB	0.539969
CCP110	0.992266
LAGE3	0.992266
BACE2	0.992266
MRPL19	0.992266
TXNDC9	0.992266
RNH1	0.992266
NR2F6	0.992266
RAD9A	0.992266
DHDDS	0.992266
ECH1	0.992266
SMC4	0.992266
PSMD2	0.999446
EFNA4	0.992266
PLP1	0.999446
THAP11	0.560568
FKBP4	0.992266
CCNA2	0.992266
PTTG1	0.992266
NPDC1	0.992266
CDKN1A	0.992266
MAP2K5	0.992266
PDIA5	0.992266
SOX4	0.994838
MINDY1	0.992266
SLC35F2	0.994838
SLC26A2	0.99928
TOR1A	0.996861
ACAT2	0.992266
SDC1	0.992266
PEX11A	0.999446
RND3	0.992266
RBCK1	0.992266
DEPDC1	0.992266
PIK3C2B	0.999446
2010-09-01	0.224836
CDC25A	0.992266
CRIP1	0.992266
PXN	0.992266
DNAJA3	0.992266
KIF20A	0.992266
ITM2C	0.992266
NR1D2	0.992266
ECHDC1	0.992266
CALU	0.992266
ATP6V1D	0.992266
CCNB1	0.992266
MELK	0.992266
CDC42	0.992266
PMM2	0.992266
UBE2S	0.992266
FKBP1A	0.992266
ANXA2	0.999446
LMO7	0.999446
TWF2	0.992266
G3BP1	0.992266
SLC2A6	0.992266
YBX3	0.999446
MT1X	0.999446
WASF3	0.992266
ACADVL	0.992266
PPP2R3C	0.999446
CYP1B1	0.992266
TGDS	0.992266
CTNNAL1	0.999446
CCDC59	0.992266
EXOSC8	0.994838
LRP10	0.999446
FOSL1	0.999446
LAP3	0.249509
EXOSC9	0.992266
TNNC2	0.992266
NPM1	0.992266
USP7	0.999446
NEK2	0.992266
VCL	0.992266
KIF2C	0.992266
VGLL4	0.992266
MUC1	0.992266
TBPL1	0.992266
SKP1	0.99928
JADE2	0.224836
RPL39L	0.995436
GOLGB1	0.992266
DPH2	0.224836
CFD	0.992266
CENPA	0.992266
PLK1	0.992266
DLGAP5	0.992266
GTSE1	0.992266
EPHB2	0.992266
CEP76	0.999446
MKI67	0.99928
TPX2	0.992266
CDKN3	0.992266
BRD8	0.992266
MCOLN1	0.992266
SLC25A4	0.992266
CCR7	0.315083
NFATC3	0.999446
DFFB	0.992266
PKD1	0.992266
PSMD4	0.992266
AZGP1	0.999446
TCERG1	0.992266
TTK	0.992266
BLCAP	0.992266
METTL5	0.992266
RFNG	0.992266
CHP1	0.992266
GIN1	0.994838
GLI2	0.996918
EIF5	0.992266
CDCA3	0.992266
HOMER2	0.992266
ACO2	0.992266
MEX3D	0.995245
PRC1	0.992266
SLC6A8	0.992266
PARP1	0.992266
NISCH	0.992266
MRPS2	0.992266
AATF	0.992266
CERK	0.992266
KPNA2	0.992266
STK10	0.99928
RACGAP1	0.999446
MYLK	0.992266
SFN	0.992266
PARP2	0.992266
MAMLD1	0.992266
HSP90AB1	0.992266
SCGB1D2	0.398816
RRAGA	0.99928
BIN3	0.992266
MAGEA6	0.992266
PPIB	0.992266
SPRY1	0.992266
CENPF	0.992266
USP15	0.992266
UGDH	0.992266
CREB1	0.992266
WASHC5	0.539969
RPL24	0.992266
MYLPF	0.992266
GAREM1	0.992266
PSMG2	0.999446
STXBP1	0.539969
DBF4	0.992266
MRPS31	0.992266
SLC35B1	0.992266
CDC25C	0.992266
PSMA3	0.992266
RAB11FIP2	0.999446
NDC1	0.999446
NPR3	0.992266
DCTN1	0.999446
HDLBP	0.992266
RNF6	0.992266
TOX3	0.992266
TACC3	0.992266
ZWILCH	0.992266
NUP37	0.992266
DBI	0.992266
CENPE	0.992266
IL2RG	0.340408
ATP1B1	0.992266
CDCA8	0.992266
KIF23	0.992266
RPL36AL	0.99928
GUCY2C	0.992266
PAPSS2	0.996918
SUMO4	0.992266
TNNI1	0.992266
CBS	0.992266
GIGYF2	0.994838
FBXW4	0.992266
SAP30BP	0.992266
MEIS2	0.594289
PYGL	0.999446
TCTN1	0.992266
SEC61G	0.992266
RFC3	0.992266
MAGEA12	0.992266
PPP2R2B	0.992266
MAGEB2	0.999446
SPRR1B	0.999446
ACYP1	0.992266
WDR82	0.992266
RTCA	0.995436
PPIA	0.992266
SEMA6D	0.992266
GPT	0.992266
ATP5PO	0.999446
FAM168B	0.992266
ENOPH1	0.992266
TLE1	0.999446
GTF2H5	0.992266
TLR4	0.992266
SCARB1	0.999446
PYCARD	0.994838
C1D	0.992266
DCLRE1A	0.992266
CSGALNACT1	0.539969
ZNF629	0.992266
GATA2	0.594289
GAR1	0.993511
XPO7	0.660474
PSMD8	0.992266
VPS13B	0.992266
SLC25A14	0.996861
TBCCD1	0.99928
MED13	0.992266
HAT1	0.992266
PSMD12	0.996861
MAGEA3	0.992266
EZH2	0.992266
LSM3	0.996861
SUPT20H	0.999446
DEAF1	0.992266
SNRPF	0.994838
EFCAB11	0.992266
CX3CL1	0.539969
S100A8	0.997976
ZNHIT6	0.992266
ACVR2A	0.992266
RAB6B	0.996861
CRABP1	0.660474
EPS8L2	0.992266
NAA15	0.999446
NDC80	0.992266
TIPIN	0.992266
RPL36A	0.992266
DAD1	0.992266
EDEM1	0.992266
TAGLN2	0.992266
VPS28	0.992266
MKS1	0.992266
NCAPH	0.992266
MRPL42	0.992266
GABPA	0.992266
ORAI3	0.992266
BAZ1A	0.992266
SMARCD3	0.992266
TCEA2	0.992266
CDK6	0.999446
ZNF512B	0.992266
LSM12	0.992266
PDCD5	0.994838
PRPF19	0.992266
U2AF1	0.992266
ZNF423	0.999446
AKR1C1	0.992266
SMURF2	0.992266
CUL9	0.992266
HCK	0.992266
KPNA6	0.992266
UTP14A	0.992266
TDP1	0.992266
GTPBP8	0.992266
NGDN	0.994838
MYL1	0.992266
TXLNA	0.764425
ROGDI	0.992266
CUL7	0.992266
UTP3	0.992266
SCRIB	0.992266
KIFC1	0.992266
VSTM4	0.996861
GRK6	0.992266
NUP54	0.992266
ZBTB22	0.992266
UNC119B	0.992266
MAN2A1	0.992266
LRIF1	0.992266
RSRC1	0.994838
PROZ	0.992266
CBR3	0.66756
MYBPC2	0.992266
TNFRSF14	0.992266
NUFIP1	0.992266
MRTO4	0.992266
MYL5	0.992266
CALCOCO1	0.992266
BIN1	0.992266
LMAN2L	0.995436
RPS11	0.992266
PPP1R8	0.992266
RBBP7	0.992266
SPC25	0.992266
PLAUR	0.994838
AHCTF1	0.992266
HMMR	0.992266
TRIB1	0.999446
GRIA3	0.992266
TNNT1	0.992266
SPDL1	0.992266
SNRPA1	0.992266
ECT2	0.998451
TDG	0.992266
CEACAM5	0.996861
CCT8	0.999446
PFKFB3	0.992266
FDPS	0.992266
APOBEC3B	0.999446
ORC6	0.992266
DGKD	0.992266
RAB5B	0.992266
CRYZ	0.992266
PPIE	0.994838
ANAPC10	0.992266
DAP3	0.992266
AKR1C3	0.999446
SDAD1	0.992266
PPCDC	0.997882
CDC6	0.992266
HERC2	0.992266
CNPPD1	0.992266
MAPK13	0.992266
EBNA1BP2	0.992266
UBE2E1	0.992266
PRPF39	0.992266
PDK2	0.992266
NOL11	0.992266
MYC	0.992266
CRISP3	0.992266
ZNF207	0.992266
RTRAF	0.992266
THAP4	0.992266
RRP15	0.999446
GTF2H4	0.992266
SKP2	0.992266
DVL2	0.992266
SPTB	0.992266
TBCA	0.994838
RETREG2	0.992266
KPNB1	0.992266
HSP90B1	0.992266
ABT1	0.992266
POMP	0.994838
SLC25A28	0.992266
PHLPP2	0.999446
HDAC6	0.999446
TRPM3	0.992266
DSP	0.994838
SERTAD3	0.992266
HLA-DMA	0.636105
SRSF10	0.994838
SORD	0.992266
CRLF3	0.992266
TFAM	0.992266
GTF3C1	0.999446
CDS2	0.99928
MKNK1	0.992266
MTF1	0.992266
ANP32B	0.992266
CKAP5	0.992266
FOXO4	0.992266
ADCY9	0.999446
RPL7A	0.992266
TOP2A	0.992266
MBNL1	0.992266
RAP1GAP	0.992266
GTF2B	0.992266
FBL	0.999446
TMEM176A	0.992266
EFNB3	0.992266
METAP2	0.997491
PSMC6	0.992266
THRA	0.992266
UTP6	0.996861
SYNCRIP	0.992266
APPBP2	0.992266
NHEJ1	0.992266
SLC12A7	0.995436
PTDSS2	0.992266
ZER1	0.992266
MYOM1	0.992266
CAV3	0.992266
VAT1	0.999446
SRRM1	0.999446
MAK16	0.992266
ARFGAP2	0.992266
AGAP1	0.994838
CCNO	0.992266
SIK1	0.994838
MACF1	0.992266
KRIT1	0.992266
PDAP1	0.999446
MAGEA1	0.992266
PLEC	0.999446
TMSB15A	0.992266
RAB11FIP3	0.998313
NOC2L	0.992266
TMEM50A	0.992266
ABCE1	0.992266
TRMT13	0.992266
ACAA1	0.99928
DDX39A	0.992266
MED21	0.992266
TTC3	0.999446
MYO10	0.999446
BAG2	0.992266
EDRF1	0.992266
HNRNPL	0.994838
ILRUN	0.996861
FAM111A	0.999446
INA	0.999446
SF3B5	0.992266
MRPL58	0.992266
CAP2	0.999446
STMN1	0.992266
ALDH1L1	0.992266
RPL27A	0.992266
RPL18	0.992266
SDF2L1	0.992266
TRAPPC10	0.994838
GRHPR	0.994838
GPR153	0.992266
EXO1	0.992266
TUBGCP3	0.999784
PARP4	0.992266
RFC4	0.992266
NGRN	0.992266
ATAD2	0.992266
NUDT18	0.999446
RPAP3	0.994838
DMPK	0.992266
WARS2	0.999446
ATP2A2	0.992266
DOCK6	0.992266
IPO8	0.992266
CKM	0.992266
RAE1	0.992266
U2SURP	0.999446
FBXO5	0.992266
MPP5	0.992266
CCND1	0.992266
CAPN10	0.992266
SETBP1	0.992266
LGALS3	0.992266
BCKDHA	0.999446
PLSCR1	0.992266
SIX2	0.992266
LSM5	0.999446
TROAP	0.992266
EIF4ENIF1	0.99928
DNAH7	0.992266
HCN2	0.992266
PIWIL1	0.992266
TPM3	0.992266
MYOZ1	0.992266
ZNF330	0.995436
MRPL20	0.995245
SNRNP40	0.994838
CDK7	0.992266
ASF1B	0.992266
FGF21	0.999446
CPOX	0.994838
ARHGEF4	0.992266
CDK19	0.992266
TRAPPC3	0.999446
KIAA0319	0.992266
NDUFA10	0.996861
METTL9	0.992266
TRA2B	0.992266
GNPDA1	0.992266
GS1-600G8.3	0.992266
LOC100130331	0.992266
SYCE1L	0.992266
ARMCX4	0.992266
KRTAP4-7	0.992266
BCL2L10	0.992266
BCL2L11	0.992266
HCN4	0.992266
INSL5	0.992266
LOC100507424	0.992266
CDH9	0.992266
CDH12	0.992266
TRIM10	0.992266
ZNF197	0.992266
CDK3	0.992266
HCG9	0.992266
DSCR4	0.992266
NMUR1	0.992266
B3GALT5	0.992266
CLEC4M	0.992266
PKDREJ	0.992266
TRDN	0.992266
CACNG2	0.992266
BPNT1	0.992266
MYCNOS	0.992266
CDX4	0.992266
AKAP3	0.992266
RABAC1	0.992266
COLEC10	0.992266
TAF6L	0.992266
SCGB1D1	0.992266
KHDRBS1	0.992266
LBX1	0.992266
CETN1	0.992266
RRH	0.992266
RFPL1S	0.992266
RBBP9	0.992266
MASP2	0.992266
OR5I1	0.992266
SPINT3	0.992266
NEU3	0.992266
CCL27	0.992266
SLC26A1	0.992266
CEACAM4	0.992266
PPBPP2	0.992266
OCLM	0.992266
TDRKH	0.992266
CHAT	0.992266
CHD2	0.992266
SOX30	0.992266
ADAM30	0.992266
AKR1C4	0.992266
ADAMTS13	0.992266
ADAMTS8	0.992266
WDHD1	0.992266
ADAMTS6	0.992266
TREH	0.992266
CHM	0.992266
RASSF8	0.992266
CA5B	0.992266
HRH3	0.992266
SNF8	0.992266
CHRM2	0.992266
RBPJL	0.992266
CHRM4	0.992266
CTRC	0.992266
CYP2U1	0.992266
CHRNA4	0.992266
ZNF257	0.992266
CHRNB3	0.992266
CHRND	0.992266
TBCB	0.992266
ADCYAP1	0.992266
MIA2	0.992266
RPL23AP7	0.992266
CLIC1	0.992266
CCR3	0.992266
CCR8	0.992266
ACKR2	0.992266
ADH1A	0.992266
ZNF816	0.992266
CNGA1	0.992266
CNR2	0.992266
GJB4	0.992266
COL11A2	0.992266
CORT	0.992266
CPA1	0.992266
CPA2	0.992266
CRHR2	0.992266
VENTXP1	0.992266
TCP10L	0.992266
CRX	0.992266
TRPM6	0.992266
CRYBA4	0.992266
CRYBB1	0.992266
CRYGA	0.992266
CRYGB	0.992266
RAB40A	0.992266
C16orf71	0.992266
TOM1L2	0.992266
DNAH2	0.992266
ADRA1B	0.992266
ZNF480	0.992266
ZNRF4	0.992266
ZNF362	0.992266
CCT8L2	0.992266
SPICE1	0.992266
TRMT44	0.992266
CYLC1	0.992266
AMOT	0.992266
LOC155060	0.992266
CYP2A13	0.992266
CYP2B6	0.992266
CYP2D6	0.992266
ZXDB	0.992266
RBMY2FP	0.992266
DAB1	0.992266
DGKB	0.992266
DGKQ	0.992266
DAO	0.992266
BRINP1	0.992266
ZNF550	0.992266
TMPRSS6	0.992266
PSORS1C2	0.992266
DLG2	0.992266
DLX6	0.992266
DMP1	0.992266
DNAH6	0.992266
DNASE1	0.992266
DYNC1I1	0.992266
DRP2	0.992266
ECE1	0.992266
EIF4A1	0.992266
ZBTB7C	0.992266
EMX1	0.992266
TAPT1	0.992266
KHDRBS2	0.992266
EPHB1	0.992266
EPO	0.992266
ERN1	0.992266
ESRRB	0.992266
ETV3	0.992266
EXTL1	0.992266
EYA3	0.992266
F9	0.992266
PTK2B	0.992266
UNC5B	0.992266
FCGR1A	0.992266
PRPS1L1	0.992266
SCUBE3	0.992266
SEMA3D	0.992266
ABCD2	0.992266
FGF6	0.992266
FGF8	0.992266
FGF12	0.992266
IKZF2	0.992266
RASA3	0.992266
DNAJC8	0.992266
SCAF8	0.992266
PPM1E	0.992266
ZNF507	0.992266
AAK1	0.992266
LMTK2	0.992266
NTNG1	0.992266
CNKSR2	0.992266
PLA2R1	0.992266
P2RX2	0.992266
EFR3B	0.992266
SORCS3	0.992266
MYH15	0.992266
IGSF9B	0.992266
RIMS1	0.992266
FOXE3	0.992266
ZNF609	0.992266
HECW1	0.992266
PPRC1	0.992266
MCF2L2	0.992266
FSTL4	0.992266
ZFR2	0.992266
FLT3	0.992266
FLT3LG	0.992266
SIK2	0.992266
FLT4	0.992266
CAMSAP2	0.992266
FMO4	0.992266
UBR2	0.992266
WDR7	0.992266
FAM189A1	0.992266
TNS2	0.992266
PPWD1	0.992266
GRIP1	0.992266
TPSD1	0.992266
CELA3B	0.992266
OR52A1	0.992266
SLC16A8	0.992266
MAPK8IP2	0.992266
CLDN14	0.992266
FAM215A	0.992266
NTSR2	0.992266
BRD7P3	0.992266
NPAP1	0.992266
AIPL1	0.992266
ALPI	0.992266
FSHR	0.992266
NR5A1	0.992266
FUT1	0.992266
PRR14L	0.992266
SLC25A30	0.992266
GAGE1	0.992266
GABRA1	0.992266
GABRA4	0.992266
ADAM5	0.992266
GABRR1	0.992266
C22orf24	0.992266
FSCN2	0.992266
LSM4	0.992266
VAX2	0.992266
ZNF345	0.992266
USP49	0.992266
DCAF13	0.992266
TMEM158	0.992266
NCR3	0.992266
CLIC4	0.992266
MMACHC	0.992266
CHD5	0.992266
PPP1R16B	0.992266
TBC1D29P	0.992266
LRIT1	0.992266
TRAF3IP1	0.992266
RIBC2	0.992266
OR1F2P	0.992266
OR2B6	0.992266
FBXO24	0.992266
SLC13A4	0.992266
FBXO4	0.992266
CLDN17	0.992266
GBX2	0.992266
OR10J1	0.992266
NR6A1	0.992266
AMELX	0.992266
HEYL	0.992266
OR12D2	0.992266
OR11A1	0.992266
OR10H3	0.992266
OR10H2	0.992266
DUX4L8	0.992266
AMELY	0.992266
GDI1	0.992266
OR7E24	0.992266
OR7A5	0.992266
OR7C1	0.992266
GDNF	0.992266
OR2W1	0.992266
OR2J2	0.992266
OR2H1	0.992266
GHRH	0.992266
GHSR	0.992266
GIPR	0.992266
GJA3	0.992266
FGF22	0.992266
KCNV1	0.992266
GJA5	0.992266
FOXB1	0.992266
GJA8	0.992266
TRMT2A	0.992266
PKD2L2	0.992266
CACNG5	0.992266
PDE7B	0.992266
GK2	0.992266
GLS2	0.992266
DISC1	0.992266
C5AR2	0.992266
TEKT2	0.992266
VENTX	0.992266
BMP10	0.992266
ANGPTL3	0.992266
RPS6KA6	0.992266
GLRA1	0.992266
GLRA2	0.992266
GML	0.992266
GNAT1	0.992266
GNAT2	0.992266
GNB3	0.992266
GNGT1	0.992266
GNRH1	0.992266
SSX7	0.992266
GP2	0.992266
GP9	0.992266
GPLD1	0.992266
GPR3	0.992266
RAB40AL	0.992266
XCR1	0.992266
CDH20	0.992266
NPBWR2	0.992266
KLHL35	0.992266
HERC2P3	0.992266
PGP	0.992266
NUDT7	0.992266
PPP1R37	0.992266
SMG7-AS1	0.992266
MCHR1	0.992266
GPR32	0.992266
FAM153A	0.992266
PPIL6	0.992266
GPX5	0.992266
GRIA1	0.992266
GRID2	0.992266
REM1	0.992266
SLC27A6	0.992266
GRIK1	0.992266
KLF15	0.992266
GRIK4	0.992266
FOXN3-AS2	0.992266
GRIN1	0.992266
GRIN2B	0.992266
LINC00652	0.992266
GRM1	0.992266
DDX25	0.992266
GRM2	0.992266
PRSS50	0.992266
GRM3	0.992266
GRM4	0.992266
GRM6	0.992266
GRPR	0.992266
GSC2	0.992266
GUCY1B2	0.992266
USP25	0.992266
TMOD2	0.992266
GUCY1A2	0.992266
NCAPH2	0.992266
REPIN1	0.992266
GUCY2F	0.992266
PCDHB1	0.992266
GPR132	0.992266
GYPB	0.992266
PURG	0.992266
DNMT3L	0.992266
TRHDE	0.992266
GYS2	0.992266
FSCN3	0.992266
HIST1H1D	0.992266
HIST1H1B	0.992266
HIST1H1A	0.992266
HCRTR1	0.992266
PLA2G2E	0.992266
SOCS7	0.992266
HLA-C	0.992266
APAF1	0.992266
HNF4G	0.992266
ONECUT1	0.992266
NOP14-AS1	0.992266
APBA1	0.992266
HOXA3	0.992266
HOXC11	0.992266
HOXC13	0.992266
HOXD12	0.992266
AIRE	0.992266
HRH2	0.992266
PRMT2	0.992266
HTR1A	0.992266
HTR1B	0.992266
HTR1D	0.992266
HTR1E	0.992266
HTR2C	0.992266
HTR4	0.992266
HYAL1	0.992266
IAPP	0.992266
ICAM2	0.992266
GOLGA6A	0.992266
IDUA	0.992266
PRAMEF10	0.992266
IFNA4	0.992266
IFNA5	0.992266
IFNA6	0.992266
IFNA7	0.992266
IFNA10	0.992266
IFNA14	0.992266
IFNA16	0.992266
IFNA17	0.992266
IFNGR2	0.992266
GNAT3	0.992266
IFNW1	0.992266
RGSL1	0.992266
IHH	0.992266
IL1B	0.992266
IL9	0.992266
IL9R	0.992266
IL17A	0.992266
INHBC	0.992266
AQP6	0.992266
INS	0.992266
INPP5D	0.992266
INSRR	0.992266
PDX1	0.992266
IREB2	0.992266
ITIH1	0.992266
JAK3	0.992266
KCNA1	0.992266
KCNA5	0.992266
CDRT1	0.992266
KCNA10	0.992266
KCNC1	0.992266
KCND1	0.992266
SFT2D2	0.992266
MIA3	0.992266
KCNH1	0.992266
KCNJ6	0.992266
KIR2DL1	0.992266
KIR2DL3	0.992266
KIR2DS4	0.992266
KIR3DL1	0.992266
KRTAP5-9	0.992266
KRT32	0.992266
KRT35	0.992266
KRT83	0.992266
FAM205BP	0.992266
USP27X	0.992266
AFF3	0.992266
ANKRD34C	0.992266
PRAMEF12	0.992266
LLGL1	0.992266
EEF1AKMT2	0.992266
ASIC2	0.992266
LINC00939	0.992266
PRICKLE3	0.992266
LPA	0.992266
MAGEB3	0.992266
MAS1	0.992266
MC2R	0.992266
MC3R	0.992266
MC5R	0.992266
ART1	0.992266
ADAM11	0.992266
MGAT5	0.992266
KITLG	0.992266
MIP	0.992266
MLN	0.992266
MLLT1	0.992266
MMP17	0.992266
ASIP	0.992266
MPL	0.992266
MPP2	0.992266
ASMT	0.992266
IQSEC3	0.992266
TMEM151B	0.992266
OR2J3	0.992266
MSH2	0.992266
MSH4	0.992266
MSI1	0.992266
MUC6	0.992266
MYL3	0.992266
MYO9A	0.992266
PPP1R12B	0.992266
NDUFA2	0.992266
ATOX1	0.992266
NEU1	0.992266
NEU2	0.992266
NEUROD1	0.992266
NEUROG1	0.992266
NMBR	0.992266
NPAS1	0.992266
NPHP1	0.992266
NPY6R	0.992266
ACR	0.992266
ATP2B2	0.992266
OMG	0.992266
OMP	0.992266
OPRK1	0.992266
OPRM1	0.992266
OR1D2	0.992266
OR2C1	0.992266
OR3A1	0.992266
OR3A2	0.992266
OXT	0.992266
P2RX3	0.992266
P2RY4	0.992266
COL5A3	0.992266
PAFAH2	0.992266
2001-12-01	0.992266
CUZD1	0.992266
NEUROG3	0.992266
PAX3	0.992266
PAX4	0.992266
PAX7	0.992266
TAS2R3	0.992266
TAS2R16	0.992266
TAS2R1	0.992266
TAS2R9	0.992266
TAS2R8	0.992266
TAS2R7	0.992266
TAS2R13	0.992266
TAS2R10	0.992266
TAS2R14	0.992266
SPOCK3	0.992266
CDON	0.992266
IMPG2	0.992266
SHANK1	0.992266
EXOSC1	0.992266
PI15	0.992266
TNNI3K	0.992266
RPL26L1	0.992266
A4GNT	0.992266
ING4	0.992266
JPT1	0.992266
LUZP4	0.992266
IGF2-AS	0.992266
COPZ2	0.992266
CLEC1A	0.992266
TFDP3	0.992266
THEG	0.992266
GCNT4	0.992266
PDC	0.992266
SPTBN5	0.992266
ANGPT4	0.992266
ZNF589	0.992266
PDE6A	0.992266
PDE1B	0.992266
ACKR4	0.992266
PEX5L	0.992266
PDE6B	0.992266
PDHA2	0.992266
KLF13	0.992266
ASB4	0.992266
TUBA8	0.992266
PHEX	0.992266
PLA2G1B	0.992266
PMCHL1	0.992266
PMS2P4	0.992266
FXYD7	0.992266
MYO3A	0.992266
CNTN5	0.992266
CSNK1G1	0.992266
PNLIP	0.992266
PNLIPRP1	0.992266
SNTG2	0.992266
GPR173	0.992266
POLR2G	0.992266
HAO1	0.992266
PON1	0.992266
SPIN2A	0.992266
ZFAND6	0.992266
DGCR8	0.992266
NECAB2	0.992266
EPB41L4B	0.992266
POU4F3	0.992266
MINDY2	0.992266
POU6F1	0.992266
PPEF2	0.992266
BTN2A3P	0.992266
PPEF1	0.992266
CFAP46	0.992266
ZNF280D	0.992266
ARHGEF38	0.992266
GPATCH4	0.992266
ST7L	0.992266
MTMR10	0.992266
PQLC2	0.992266
DNAJC28	0.992266
PLAAT2	0.992266
ULK4	0.992266
C1orf159	0.992266
ZSCAN2	0.992266
NOL8	0.992266
CRYBG2	0.992266
SPATA6L	0.992266
SLC52A1	0.992266
LRRC37A4P	0.992266
FEZF2	0.992266
SAMD4B	0.992266
AVPR1A	0.992266
RAVER2	0.992266
LRRC1	0.992266
KIRREL1	0.992266
CCDC25	0.992266
TMEM206	0.992266
TMEM143	0.992266
TMEM19	0.992266
SPTLC3	0.992266
MIS18BP1	0.992266
RNLS	0.992266
NIPSNAP3B	0.992266
ABHD10	0.992266
AVPR2	0.992266
GPALPP1	0.992266
GPRC5D	0.992266
ASIC4	0.992266
MAML3	0.992266
KCNQ1DN	0.992266
KLK15	0.992266
MTMR8	0.992266
PRKACG	0.992266
CEP72	0.992266
NUP133	0.992266
TTC17	0.992266
CFAP44	0.992266
PRKCE	0.992266
ADCY10	0.992266
TSNAXIP1	0.992266
ALLC	0.992266
DCAF6	0.992266
LMO3	0.992266
LENEP	0.992266
MAPK4	0.992266
AJAP1	0.992266
MAPK10	0.992266
BARX1	0.992266
PCDHGB6	0.992266
PCDHGA9	0.992266
PCDHGA1	0.992266
PCDHB11	0.992266
PRKX	0.992266
PCDHA3	0.992266
TEX13A	0.992266
TEX11	0.992266
RNF17	0.992266
BTNL2	0.992266
IRGC	0.992266
GKN1	0.992266
PRMT8	0.992266
OR2S2	0.992266
KCNK12	0.992266
ASCL3	0.992266
PSG1	0.992266
PSG6	0.992266
PSG11	0.992266
GPR137	0.992266
AGPAT3	0.992266
WRNIP1	0.992266
ANKS1B	0.992266
OTOR	0.992266
C2orf83	0.992266
CCDC177	0.992266
MEPE	0.992266
OTUD7B	0.992266
PRDM9	0.992266
PRDM11	0.992266
PLSCR2	0.992266
CHRNA10	0.992266
KNL1	0.992266
CYSLTR2	0.992266
PGLYRP4	0.992266
ZNF695	0.992266
CAMK1G	0.992266
BAD	0.992266
JPH3	0.992266
GJD2	0.992266
AICDA	0.992266
PTGIR	0.992266
LRTM1	0.992266
ADGRB2	0.992266
MYH7B	0.992266
USP29	0.992266
EPB41L5	0.992266
HMHB1	0.992266
CYP4F11	0.992266
PTPRK	0.992266
PTPRN	0.992266
NECTIN1	0.992266
WFDC1	0.992266
PVT1	0.992266
LINC00474	0.992266
RAD51D	0.992266
RARG	0.992266
RBP3	0.992266
RCVRN	0.992266
RDH5	0.992266
RFX1	0.992266
RFX3	0.992266
RFXAP	0.992266
RHO	0.992266
RLBP1	0.992266
TSKS	0.992266
RNASEL	0.992266
HPSE2	0.992266
NYX	0.992266
ALX4	0.992266
ROS1	0.992266
OPN1SW	0.992266
RPLP1	0.992266
S100A5	0.992266
CELA2A	0.992266
ATXN8OS	0.992266
SCN2A	0.992266
SCN4A	0.992266
SCN8A	0.992266
SCNN1D	0.992266
CCL16	0.992266
BCAN	0.992266
PKNOX2	0.992266
FAM204A	0.992266
DUSP21	0.992266
PRDM14	0.992266
BLK	0.992266
SLC28A3	0.992266
NPVF	0.992266
EDDM3B	0.992266
RAD21L1	0.992266
ZSCAN31	0.992266
SFTPD	0.992266
CIAO3	0.992266
SH3GL2	0.992266
PLA2G2F	0.992266
AZGP1P1	0.992266
SHH	0.992266
CTAGE1	0.992266
PDIA2	0.992266
SHOX	0.992266
ACBD3	0.992266
IQCH	0.992266
IL25	0.992266
DCLRE1B	0.992266
NABP1	0.992266
SIM1	0.992266
SKIL	0.992266
BMP3	0.992266
SLC1A6	0.992266
SLC2A4	0.992266
CPLANE1	0.992266
SLC6A9	0.992266
SLC7A2	0.992266
SLC9A2	0.992266
SLC9A3	0.992266
SLC10A1	0.992266
SLC20A2	0.992266
SLCO1A2	0.992266
SMARCA4	0.992266
SMS	0.992266
SNRPC	0.992266
SNRPN	0.992266
SPAM1	0.992266
SRP54	0.992266
SRY	0.992266
SSTR1	0.992266
SSTR4	0.992266
STAT2	0.992266
CDKL5	0.992266
STRN	0.992266
MED22	0.992266
SVIL	0.992266
SYK	0.992266
TACR2	0.992266
TACR1	0.992266
TACR3	0.992266
TAF1	0.992266
TAF4B	0.992266
HNF1B	0.992266
TCP11	0.992266
TECTA	0.992266
TEF	0.992266
THPO	0.992266
THRB	0.992266
TLL1	0.992266
TNP2	0.992266
TP73	0.992266
NR2C2	0.992266
TRHR	0.992266
TSHB	0.992266
TSPY1	0.992266
TSTA3	0.992266
TUB	0.992266
CCDC30	0.992266
C6	0.992266
TNFRSF4	0.992266
SEC14L1P1	0.992266
ZNF814	0.992266
C8A	0.992266
UCP1	0.992266
UPK2	0.992266
USH2A	0.992266
VIP	0.992266
DAGLA	0.992266
WNT3	0.992266
WNT8B	0.992266
WNT11	0.992266
XDH	0.992266
GAS8-AS1	0.992266
YWHAB	0.992266
CA1	0.992266
ZNF41	0.992266
ZNF45	0.992266
CA4	0.992266
ZNF75D	0.992266
ZNF221	0.992266
CA7	0.992266
MKRN3	0.992266
ZNF133	0.992266
ZNF141	0.992266
ZNF142	0.992266
ZNF154	0.992266
ZNF157	0.992266
CACNA1C	0.992266
ZNF204P	0.992266
ZNF208	0.992266
CACNA1E	0.992266
CACNA1F	0.992266
ZP2	0.992266
LRP8	0.992266
CACNA2D1	0.992266
IL1R2	0.992266
CACNG1	0.992266
C17orf53	0.992266
GID4	0.992266
SMIM2	0.992266
KCTD15	0.992266
METTL16	0.992266
TRIM48	0.992266
NDUFAF5	0.992266
MMP28	0.992266
CRELD2	0.992266
ZNF343	0.992266
SCRN3	0.992266
CCDC121	0.992266
ARSJ	0.992266
EFCAB1	0.992266
LRRK1	0.992266
DIPK2B	0.992266
ZNF385D	0.992266
GEMIN7	0.992266
ELMO3	0.992266
CCDC82	0.992266
MYH14	0.992266
CARF	0.992266
PTCD2	0.992266
NIPAL2	0.992266
WDR78	0.992266
EFCC1	0.992266
LINC00115	0.992266
TREML2	0.992266
ATAD5	0.992266
ADM2	0.992266
C10orf95	0.992266
SYNDIG1	0.992266
NOL10	0.992266
PDZD7	0.992266
ZNF767P	0.992266
FRMD1	0.992266
ADAMTS20	0.992266
HEXA-AS1	0.992266
C7orf69	0.992266
C3orf36	0.992266
CCDC33	0.992266
TRIM46	0.992266
MROH9	0.992266
EDC3	0.992266
MOGAT2	0.992266
CFAP43	0.992266
LHX3	0.992266
WDR26	0.992266
C16orf70	0.992266
ULBP1	0.992266
LPAL2	0.992266
SHOC2	0.992266
SLC19A3	0.992266
MPIG6B	0.992266
FGF23	0.992266
CPTP	0.992266
APOL5	0.992266
KCNH6	0.992266
PWAR5	0.992266
GPR63	0.992266
RSPH6A	0.992266
CAMK2A	0.992266
MIR600HG	0.992266
CDADC1	0.992266
DEFB126	0.992266
DIAPH3	0.992266
OR2B2	0.992266
SLC14A2	0.992266
ADAMTS12	0.992266
OR12D3	0.992266
SPACA1	0.992266
ZNF205-AS1	0.992266
KRTAP9-9	0.992266
CAMP	0.992266
CLTCL1	0.992266
SYN3	0.992266
COLQ	0.992266
FZD9	0.992266
HIST1H2BL	0.992266
PMFBP1	0.992266
HIST1H2BO	0.992266
SCRT1	0.992266
HIST1H4A	0.992266
ZNF484	0.992266
OR1E1	0.992266
OR3A3	0.992266
SOX14	0.992266
OBSCN	0.992266
ADGRV1	0.992266
ZIC4	0.992266
BFSP2	0.992266
SNHG3	0.992266
GARNL3	0.992266
ADGRE3	0.992266
CBX2	0.992266
SEMA7A	0.992266
PPFIA2	0.992266
MBL1P	0.992266
DGKE	0.992266
KRTAP2-4	0.992266
GFM1	0.992266
INE1	0.992266
GTPBP10	0.992266
PLA2G4C	0.992266
RUVBL1	0.992266
RDH16	0.992266
HSD17B6	0.992266
DNAH17	0.992266
UNC5C	0.992266
ABCB11	0.992266
KRT38	0.992266
B3GALT1	0.992266
MYH13	0.992266
ADAM23	0.992266
ADAM20	0.992266
ADAM18	0.992266
TNFRSF10B	0.992266
IL1RL2	0.992266
GALR2	0.992266
CDKL1	0.992266
CCKAR	0.992266
SGPL1	0.992266
CACNA1G	0.992266
BSN	0.992266
MBD4	0.992266
USP13	0.992266
HSPB3	0.992266
ATP6V0E1	0.992266
TNFSF18	0.992266
F2RL3	0.992266
WFDC8	0.992266
ZSWIM1	0.992266
BRSK2	0.992266
RHBDL1	0.992266
SEMA5A	0.992266
TAAR5	0.992266
UBE2M	0.992266
YIF1B	0.992266
TBL1Y	0.992266
PRY	0.992266
BPY2	0.992266
CDY1	0.992266
CD1B	0.992266
MTMR7	0.992266
P2RX6	0.992266
PRPF4	0.992266
FAAP24	0.992266
SLC6A5	0.992266
SLC28A1	0.992266
SNX29	0.992266
MTSS2	0.992266
VAPA	0.992266
LRAT	0.992266
RAB11B	0.992266
GPR50	0.992266
ATXN3L	0.992266
CD9	0.992266
GPR37L1	0.992266
TAAR2	0.992266
TAAR3P	0.992266
KCNB2	0.992266
TAOK2	0.992266
CPNE6	0.992266
RAB9BP1	0.992266
NRXN3	0.992266
NRXN2	0.992266
OTOF	0.992266
SLC22A14	0.992266
SLC22A13	0.992266
POM121L2	0.992266
PSMF1	0.992266
GABBR2	0.992266
CEP41	0.992266
SMAD5-AS1	0.992266
CELSR1	0.992266
LIMS3	0.992266
WSCD2	0.992266
KIAA0391	0.992266
CCDC144A	0.992266
FRMPD4	0.992266
MLEC	0.992266
ZNF623	0.992266
GINS1	0.992266
HEPH	0.992266
PLPPR4	0.992266
SV2A	0.992266
NCAPD2	0.992266
XYLB	0.992266
CRYZL1	0.992266
HS3ST3B1	0.992266
CDC27	0.992266
KCNE2	0.992266
C22orf46	0.992266
GABRG2	0.992266
GUCA1B	0.992266
VSX1	0.992266
IL13RA1	0.992266
ZNF770	0.992266
SFTPC	0.992266
PIGL	0.992266
DLX4	0.992266
LPAR3	0.992266
ARSF	0.992266
GRIN2A	0.992266
ATP2A1	0.992266
GP6	0.992266
PDE6H	0.992266
CADM3-AS1	0.992266
ASNSD1	0.992266
SLC22A11	0.992266
NEUROD4	0.992266
CRISP1	0.992266
GNL3L	0.992266
PCDHGB5	0.992266
SLC8A2	0.992266
MRM1	0.992266
DOC2A	0.992266
FCN3	0.992266
RNF185	0.992266
STXBP5L	0.992266
TBP	0.998511
ZNF492	0.992266
NRIP2	0.992266
SSTR3	0.992266
PRRG3	0.992266
CPLANE2	0.992266
TTC30A	0.992266
TNS4	0.992266
ATP13A3	0.992266
CFAP74	0.992266
BRS3	0.992266
CDH8	0.992266
CYLC2	0.992266
KIAA1107	0.992266
MAU2	0.992266
SIRT4	0.992266
AP4E1	0.992266
GAD2	0.992266
FETUB	0.992266
GPR15	0.992266
MLNR	0.992266
GSTA3	0.992266
KRT84	0.992266
MUSK	0.992266
NFATC4	0.992266
ELOA2	0.992266
TBC1D22B	0.992266
PCDHB8	0.992266
KCNK13	0.992266
PAPOLB	0.992266
CHPT1	0.992266
PARP11	0.992266
FAM135A	0.992266
RASA2	0.992266
HRH4	0.992266
PBOV1	0.992266
TBX5	0.992266
TRPC5	0.992266
VHL	0.992266
CA3	0.992266
CALCR	0.992266
PPP1R2C	0.992266
LLPH	0.992266
OR6A2	0.992266
LATS1	0.992266
PLEKHM1	0.992266
DLEC1	0.992266
FAM182A	0.992266
ARTN	0.992266
SDHB	0.992266
CRTAC1	0.993511
WDR76	0.994838
TNNI2	0.992266
ADRA2B	0.992266
FFAR3	0.992266
MTNR1B	0.992266
RAG1	0.992266
RPS13	0.992266
ELL	0.992266
DOT1L	0.992266
CBLN1	0.992266
IPO13	0.992266
GPR45	0.992266
BCL2L13	0.992266
NPAS2	0.992266
ZNF749	0.992266
SLC24A2	0.992266
IL19	0.992266
TRIM15	0.994057
CST8	0.992266
SEMA6C	0.992266
NXPH3	0.992266
GFRA4	0.992266
BUB3	0.992266
BORA	0.992266
TRIM13	0.992266
RIC3	0.992266
CHML	0.992266
OR2F2	0.992266
ATP8B3	0.992266
AMPD1	0.992266
IMPG1	0.992266
KCNC3	0.992266
KISS1	0.992266
OCM2	0.992266
APOBR	0.992266
DGCR2	0.992266
LTK	0.992266
SERPINI2	0.992266
FAM155B	0.992266
PRAMEF11	0.992266
NDUFC1	0.992266
HIST1H3A	0.992266
OR1G1	0.992266
ARPC1B	0.992266
SLCO1B1	0.992266
PXMP4	0.992266
ERCC4	0.992266
C22orf31	0.992266
GBX1	0.992266
ADGRF1	0.992266
HUNK	0.992266
LUZP2	0.992266
LDHC	0.992266
MAP3K10	0.992266
NEDD8	0.992266
ZMYND10	0.992266
PGK2	0.992266
HYDIN	0.992266
PRR34	0.992266
RPGRIP1	0.992266
G6PC2	0.992266
PRDM13	0.992266
RFX2	0.992266
SYCP1	0.992266
WNT2B	0.992266
LRRC31	0.992266
CLMN	0.992266
TSGA10	0.992266
MKKS	0.992266
TTF2	0.992266
NFATC2IP	0.992266
GLP2R	0.992266
RNF7	0.992266
DEPDC5	0.992266
CLUL1	0.992266
TRRAP	0.992266
HNRNPA3P1	0.992266
GABRG3	0.992266
PEBP1	0.992266
LY6G6D	0.992266
CLSPN	0.992266
CARD14	0.992266
LRRC3	0.992266
PYHIN1	0.992266
PPARA	0.992266
ATG10	0.992266
NEUROD6	0.992266
NDUFA1	0.992266
TAF5	0.992266
DAZL	0.992266
CCDC57	0.992266
PLEKHA8P1	0.992266
MBTPS2	0.992266
ZNF286A	0.992266
PPY2P	0.994509
B3GALT2	0.994558
MYO15A	0.992266
THTPA	0.992266
FBP2	0.992266
ARSA	0.992266
LILRP2	0.992266
ANKRD53	0.992266
HIST3H3	0.992266
KSR1	0.992266
TNFSF15	0.992266
SIKE1	0.992266
FAM13C	0.992266
ZNF80	0.992266
C8G	0.992266
LINC01587	0.992266
KIR3DL3	0.992266
EXOC6B	0.992266
GABRA6	0.992266
HYPM	0.992266
HSD17B10	0.992266
AGBL3	0.992266
NOX3	0.992266
PRKAB2	0.992266
PCDHA6	0.992266
TEX12	0.992266
STAT5A	0.992266
SYT5	0.992266
OR2H2	0.992266
GLRA3	0.992266
MAP3K19	0.992266
PREX2	0.992266
CAMK4	0.992266
LZTR1	0.992266
KLK14	0.992266
PAX1	0.992266
CXorf56	0.992266
SPAG11B	0.994838
TBR1	0.994838
GRAP	0.994838
MID2	0.994838
CHODL	0.994838
EPHA7	0.994838
FCHO1	0.994838
AFF2	0.994838
CBARP	0.994838
GABRA5	0.994838
ALX3	0.994838
DGCR9	0.994838
FGF20	0.994838
GRM5	0.994838
GRM7	0.994838
GTF2I	0.994838
MATN1	0.994838
NTN3	0.994838
OPRD1	0.994838
PALM	0.994838
MYEF2	0.994838
CELA2B	0.994838
BRWD1	0.994838
MAP11	0.994838
PRKG1	0.994838
CLDND1	0.994838
ANO2	0.994838
SLC2A11	0.994838
BOK	0.994838
TNR	0.994838
UBP1	0.994838
CENPO	0.994838
NSUN7	0.994838
CATSPERB	0.994838
PLEKHH3	0.994838
C1orf21	0.994838
KRTAP1-3	0.994838
NCR1	0.994838
ADAM3A	0.992266
USP6NL	0.992266
RSU1	0.992266
PLA2G5	0.992266
EFCAB6	0.992266
PI4KA	0.994838
FNDC8	0.995245
PSG3	0.995245
HCCS	0.992266
HDAC11	0.992266
ALOXE3	0.992266
IMPDH1	0.994838
RHD	0.994838
NIPSNAP2	0.995436
SCAI	0.995436
MTRF1L	0.995436
DPPA4	0.995436
PPP3CB	0.995436
PSG5	0.995436
RBBP4	0.995436
TRMT2B	0.995436
MYCT1	0.995436
IL18RAP	0.995436
CYTH3	0.995436
CABP1	0.995436
NBR2	0.992266
TAF13	0.994838
ZNF665	0.994838
NDUFB2-AS1	0.992266
CELA3A	0.992266
ATP11B	0.992266
IQCE	0.992266
CRTC1	0.992266
SYNGR4	0.992266
AMBN	0.992266
SIT1	0.992266
ST8SIA5	0.992266
IL12RB1	0.992266
NOTCH1	0.992266
NAT8B	0.992266
PFKFB1	0.992266
FAM90A1	0.992266
TMEM140	0.992266
NDUFAF7	0.992266
TCIM	0.992266
SCN1A	0.992266
SLC1A7	0.992266
SLC12A3	0.992266
TCN1	0.992266
WRN	0.992266
SHCBP1L	0.992266
SYT12	0.992266
SCO2	0.992266
NXPH4	0.992266
TOGARAM1	0.992266
LMX1B	0.992266
MEX3C	0.992266
ZMYM6	0.992266
PRKCH	0.994509
LINC00588	0.992266
IL1RAPL2	0.992266
KCNJ9	0.992266
ITPKC	0.995895
THAP9-AS1	0.992266
ADAM29	0.992266
TBC1D9	0.992266
PCDH11X	0.992266
LGALS13	0.992266
PNMA3	0.992266
IFNA8	0.992266
IFNA21	0.992266
IL10RB	0.992266
KRT4	0.992266
MMP9	0.992266
UBQLN3	0.992266
TAS2R4	0.992266
SERPINB13	0.992266
DYM	0.992266
RARS2	0.992266
SLC12A5	0.992266
JCAD	0.992266
MRPL23	0.992266
RS1	0.992266
SAA3P	0.992266
NEUROG2	0.992266
SHB	0.992266
SLC8A1	0.992266
SOX1	0.992266
TNNT3	0.992266
TULP2	0.992266
ZNF613	0.992266
DBF4B	0.992266
PITPNM3	0.992266
HIST1H2BJ	0.992266
HTR7P1	0.992266
PPP6R2	0.992266
LINC02249	0.992266
MPPED1	0.992266
WDR1	0.992266
IL18BP	0.992266
SLC27A3	0.992266
IFT27	0.992266
GPR12	0.992266
SEC14L4	0.992266
GTF2A1	0.992266
KCNJ14	0.992266
ATP2B3	0.992266
OPCML	0.992266
ACTL6B	0.992266
CABP2	0.992266
CNGB3	0.992266
PEX5	0.992266
RAD52	0.992266
TUT1	0.992266
CACNA1B	0.992266
LINC00574	0.992266
USP5	0.992266
KIF24	0.992266
XRCC2	0.992266
AP4S1	0.992266
AFM	0.992266
EPB41	0.992266
DCTN5	0.992266
ZNF675	0.992266
TENT4A	0.992266
ADAMTS7	0.992266
CHRNA1	0.992266
COL4A2	0.992266
ZNF280B	0.992266
CYP2C19	0.992266
DPYSL3	0.992266
ZZEF1	0.992266
CLEC4E	0.992266
HCRTR2	0.992266
SERPINF2	0.992266
ACRV1	0.992266
PSPN	0.992266
L2HGDH	0.992266
TRIM45	0.992266
FBXO38	0.992266
SEC23IP	0.992266
RETREG3	0.992266
MAP2	0.992266
FCF1	0.992266
FOXH1	0.992266
CCND3	0.992266
ACVRL1	0.992266
OR10C1	0.992266
CHRNB4	0.992266
LOC51145	0.992266
GPR157	0.994343
TRPV5	0.992266
ADTRP	0.992266
RUNX2	0.992266
GSTM4	0.992266
TULP1	0.992266
RDH8	0.992266
MOCS3	0.992266
ZPBP	0.992266
CLCN2	0.992266
CNTFR	0.992266
CRYBA2	0.992266
B3GAT1	0.992266
HNRNPAB	0.992266
HOXA6	0.992266
MAG	0.992266
CEACAM6	0.992266
HAO2	0.992266
POP5	0.992266
PTPN9	0.992266
JMJD4	0.992266
PDZD3	0.992266
KLF11	0.992266
NUP155	0.992266
ZNF12	0.992266
AKAP9	0.992266
DTNB	0.992266
[truncated: 10,206 more rows]
