# Supplementary material for: Open MoA: revealing the mechanism of action (MoA) based on network topology and hierarchy
Source: Bioinformatics. 2023 Oct 31;39(11):btad666. doi: 10.1093/bioinformatics/btad666 (PMC10637856; doi:10.1093/bioinformatics/btad666)
Supplement: btad666_Supplementary_Data [file btad666_supplementary_data.zip › Supplementary Table 4.xlsx]

## Sheet: Table legends
Sheet number	Description
S1	Information for all interactions in TGF-β1(BING) centric network (TGF-β1 transcriptomic data restricted by CMap Best Inferred Genes).
S2	Details for the reconstruction of TGF-β1 signaling pathway from TGF-β1 to CREBBP, based on TGF-β1(BING) centric network.
S3	Details for the reconstruction of TGF-β1 signaling pathway from TGF-β1 to EP300, based on TGF-β1(BING) centric network.
S4	KEGG enrichement results (signaling pathways) of targets from the TGF-β1(BING) subnetwork consisting of edges with top 0.5% PoA.
S5	KEGG enrichement results (signaling pathways) of targets from the TGF-β1(BING) subnetwork consisting of edges with top 1% PoA.
S6	KEGG enrichement results (signaling pathways) of targets from the TGF-β1(BING) subnetwork consisting of edges with top 2% PoA.

## Sheet: S1
Vertex.A	Type.A	Vertex.B	Type.B	Relationship	combined_score	Penalty Score	Confidence Score
SMAD3	TF	MYC	Gene	Regulatory	0	0.0560453	0.943955
MYC	TF	SLC7A5	Gene	Regulatory	0	0.845298	0.154702
MYC	TF	HNF1A	Gene	Regulatory	0	0.65632	0.34368
MAX	TF	SLC7A5	Gene	Regulatory	0	0.845298	0.154702
FOS	TF	OSBPL10	Gene	Regulatory	0	0.687931	0.312069
TP53	TF	CX3CL1	Gene	Regulatory	0	0.69091	0.30909
TP53	TF	BRD7	Gene	Regulatory	0	0.659827	0.340173
TGIF1	TF	TMEM109	Gene	Regulatory	0	0.85722	0.14278
SREBF2	TF	STXBP1	Gene	Regulatory	0	0.85722	0.14278
SP1	TF	TMEM109	Gene	Regulatory	0	0.793667	0.206333
SP1	TF	SLC7A5	Gene	Regulatory	0	0.845298	0.154702
SP1	TF	POU2F1	Gene	Regulatory	0	0.649007	0.350993
SMAD7	TF	CTNNB1	Gene	Regulatory	0	0.822613	0.177387
SMAD4	TF	MYC	Gene	Regulatory	0	0.0560453	0.943955
SMAD4	TF	JUN	Gene	Regulatory	0	0.452319	0.547681
SMAD4	TF	HNF4A	Gene	Regulatory	0	0.483299	0.516701
SMAD4	TF	CTNNB1	Gene	Regulatory	0	0.822613	0.177387
SMAD3	TF	JUN	Gene	Regulatory	0	0.452319	0.547681
SMAD3	TF	HNF4A	Gene	Regulatory	0	0.483299	0.516701
SMAD3	TF	CTNNB1	Gene	Regulatory	0	0.822613	0.177387
SMAD3	TF	CREBBP	Gene	Regulatory	0	0.723255	0.276745
SMAD2	TF	MYC	Gene	Regulatory	0	0.0560453	0.943955
POU2F1	TF	AGR2	Gene	Regulatory	0	0.0545093	0.945491
NR3C1	TF	POU2F1	Gene	Regulatory	0	0.749606	0.250394
MYC	TF	POU2F1	Gene	Regulatory	0	0.649007	0.350993
MYC	TF	MEIS2	Gene	Regulatory	0	0.594289	0.405711
MYC	TF	MED31	Gene	Regulatory	0	0.658904	0.341096
MYC	TF	IGHMBP2	Gene	Regulatory	0	0.823117	0.176883
MYC	TF	GABPA	Gene	Regulatory	0	0.881372	0.118628
MYC	TF	DPH2	Gene	Regulatory	0	0.474169	0.525831
MAX	TF	TMEM109	Gene	Regulatory	0	0.793667	0.206333
MAX	TF	THAP11	Gene	Regulatory	0	0.748711	0.251289
MAX	TF	STXBP1	Gene	Regulatory	0	0.629907	0.370093
MAX	TF	MED31	Gene	Regulatory	0	0.658904	0.341096
MAX	TF	LAP3	Gene	Regulatory	0	0.353032	0.646968
MAX	TF	HNF1A	Gene	Regulatory	0	0.65632	0.34368
MAX	TF	DPH2	Gene	Regulatory	0	0.474169	0.525831
JUND	TF	OSBPL10	Gene	Regulatory	0	0.687931	0.312069
JUNB	TF	OSBPL10	Gene	Regulatory	0	0.687931	0.312069
JUN	TF	OSBPL10	Gene	Regulatory	0	0.570582	0.429418
HSF1	TF	LAP3	Gene	Regulatory	0	0.706759	0.293241
HNF4A	TF	HNF1A	Gene	Regulatory	0	0.65632	0.34368
HNF1A	TF	AGR2	Gene	Regulatory	0	0.0272666	0.972733
FOXO3	TF	CSGALNACT1	Gene	Regulatory	0	0.734826	0.265174
FOXO1	TF	VAPB	Gene	Regulatory	0	0.539969	0.460031
FOXO1	TF	GABPA	Gene	Regulatory	0	0.881372	0.118628
FOXO1	TF	CSGALNACT1	Gene	Regulatory	0	0.734826	0.265174
EP300	TF	POU2F1	Gene	Regulatory	0	0.486499	0.513501
E2F5	TF	BRD7	Gene	Regulatory	0	0.659827	0.340173
E2F4	TF	GABPA	Gene	Regulatory	0	0.881372	0.118628
E2F4	TF	BRD7	Gene	Regulatory	0	0.659827	0.340173
CTCF	TF	OSBPL10	Gene	Regulatory	0	0.687931	0.312069
CTCF	TF	NUP85	Gene	Regulatory	0	0.398816	0.601184
CTCF	TF	MED31	Gene	Regulatory	0	0.757207	0.242793
CTCF	TF	CX3CL1	Gene	Regulatory	0	0.781533	0.218467
CTCF	TF	BRD7	Gene	Regulatory	0	0.757914	0.242086
ATF3	TF	MED31	Gene	Regulatory	0	0.757207	0.242793
ATF2	TF	MED31	Gene	Regulatory	0	0.757207	0.242793
BRCA1	TF	POU2F1	Gene	Regulatory	0	0.649007	0.350993
BRD7	TF	AGR2	Gene	Regulatory	0	0.0626093	0.937391
CREBBP	TF	GABPA	Gene	Regulatory	0	0.845043	0.154957
CREBBP	TF	HNF1A	Gene	Regulatory	0	0.570366	0.429634
CTNNB1	TF	HNF1A	Gene	Regulatory	0	0.570366	0.429634
DAXX	TF	CREBBP	Gene	Regulatory	0	0.723266	0.276734
DAXX	TF	HDAC3	Gene	Regulatory	0	0.836029	0.163971
DAXX	TF	HSF1	Gene	Regulatory	0	0.627685	0.372315
DAXX	TF	STAT3	Gene	Regulatory	0	0.63284	0.36716
DAXX	TF	TP53	Gene	Regulatory	0	0.496005	0.503995
EP300	TF	GABPA	Gene	Regulatory	0	0.810212	0.189788
EP300	TF	HNF1A	Gene	Regulatory	0	0.49567	0.50433
EP300	TF	PCNA	Gene	Regulatory	0	0.817295	0.182705
FOS	TF	HNF1A	Gene	Regulatory	0	0.755226	0.244774
HDAC1	TF	PCNA	Gene	Regulatory	0	0.817295	0.182705
MED31	TF	AGR2	Gene	Regulatory	0	0.082599	0.917401
PML	TF	GATA2	Gene	Regulatory	0	0.876715	0.123285
RXRA	TF	POU2F1	Gene	Regulatory	0	0.865798	0.134202
SIN3A	TF	THAP11	Gene	Regulatory	0	0.824535	0.175465
SMAD2	TF	BRCA1	Gene	Regulatory	0	0.667212	0.332788
SMAD2	TF	CREBBP	Gene	Regulatory	0	0.723255	0.276745
SMAD2	TF	CTNNB1	Gene	Regulatory	0	0.822613	0.177387
SMAD2	TF	E2F4	Gene	Regulatory	0	0.523537	0.476463
SMAD2	TF	E2F5	Gene	Regulatory	0	0.631463	0.368537
SMAD2	TF	EP300	Gene	Regulatory	0	0.482524	0.517476
SMAD2	TF	FOXO3	Gene	Regulatory	0	0.837865	0.162135
SMAD2	TF	HNF4A	Gene	Regulatory	0	0.483299	0.516701
SMAD2	TF	JUN	Gene	Regulatory	0	0.452319	0.547681
SMAD2	TF	MED15	Gene	Regulatory	0	0.864435	0.135565
SMAD2	TF	MED6	Gene	Regulatory	0	0.867284	0.132716
SMAD2	TF	MEF2A	Gene	Regulatory	0	0.634412	0.365588
SMAD2	TF	NFYC	Gene	Regulatory	0	0.857397	0.142603
SMAD2	TF	RXRA	Gene	Regulatory	0	0.628099	0.371901
SMAD2	TF	SP1	Gene	Regulatory	0	0.13807	0.86193
SMAD2	TF	TGIF1	Gene	Regulatory	0	0.737088	0.262912
SMAD2	TF	TP53	Gene	Regulatory	0	0.495997	0.504003
SMAD2	TF	ZEB1	Gene	Regulatory	0	0.749552	0.250448
SMAD3	TF	ATF2	Gene	Regulatory	0	0.456669	0.543331
SMAD3	TF	ATF3	Gene	Regulatory	0	0.685166	0.314834
SMAD3	TF	BRCA1	Gene	Regulatory	0	0.667212	0.332788
SMAD3	TF	CEBPB	Gene	Regulatory	0	0.798243	0.201757
SMAD3	TF	CTCF	Gene	Regulatory	0	0.0547966	0.945203
SMAD3	TF	E2F4	Gene	Regulatory	0	0.523537	0.476463
SMAD3	TF	E2F5	Gene	Regulatory	0	0.631463	0.368537
SMAD3	TF	EP300	Gene	Regulatory	0	0.482524	0.517476
SMAD3	TF	FOS	Gene	Regulatory	0	0.495495	0.504505
SMAD3	TF	FOXO1	Gene	Regulatory	0	0.637	0.363
SMAD3	TF	FOXO3	Gene	Regulatory	0	0.837865	0.162135
SMAD3	TF	FOXO4	Gene	Regulatory	0	0.880689	0.119311
SMAD3	TF	JUNB	Gene	Regulatory	0	0.747561	0.252439
SMAD3	TF	JUND	Gene	Regulatory	0	0.747114	0.252886
SMAD3	TF	MAX	Gene	Regulatory	0	0.038288	0.961712
SMAD3	TF	MED15	Gene	Regulatory	0	0.864435	0.135565
SMAD3	TF	NFYC	Gene	Regulatory	0	0.857397	0.142603
SMAD3	TF	NR3C1	Gene	Regulatory	0	0.715503	0.284497
SMAD3	TF	SP1	Gene	Regulatory	0	0.13807	0.86193
SMAD3	TF	SREBF2	Gene	Regulatory	0	0.608465	0.391535
SMAD3	TF	TP53	Gene	Regulatory	0	0.495997	0.504003
SMAD3	TF	XRCC6	Gene	Regulatory	0	0.810144	0.189856
SMAD3	TF	ZEB1	Gene	Regulatory	0	0.749552	0.250448
SMAD4	TF	ATF2	Gene	Regulatory	0	0.456669	0.543331
SMAD4	TF	BRCA1	Gene	Regulatory	0	0.667212	0.332788
SMAD4	TF	CEBPB	Gene	Regulatory	0	0.798243	0.201757
SMAD4	TF	CREBBP	Gene	Regulatory	0	0.723255	0.276745
SMAD4	TF	CTCF	Gene	Regulatory	0	0.0547966	0.945203
SMAD4	TF	E2F4	Gene	Regulatory	0	0.523537	0.476463
SMAD4	TF	E2F5	Gene	Regulatory	0	0.631463	0.368537
SMAD4	TF	EP300	Gene	Regulatory	0	0.482524	0.517476
SMAD4	TF	FOXO1	Gene	Regulatory	0	0.637	0.363
SMAD4	TF	FOXO3	Gene	Regulatory	0	0.837865	0.162135
SMAD4	TF	FOXO4	Gene	Regulatory	0	0.880689	0.119311
SMAD4	TF	JUNB	Gene	Regulatory	0	0.747561	0.252439
SMAD4	TF	JUND	Gene	Regulatory	0	0.747114	0.252886
SMAD4	TF	MAX	Gene	Regulatory	0	0.038288	0.961712
SMAD4	TF	MEF2A	Gene	Regulatory	0	0.634412	0.365588
SMAD4	TF	RFX1	Gene	Regulatory	0	0.616687	0.383313
SMAD4	TF	SP1	Gene	Regulatory	0	0.13807	0.86193
SMAD7	TF	EP300	Gene	Regulatory	0	0.482524	0.517476
SMAD7	TF	XRCC6	Gene	Regulatory	0	0.810144	0.189856
SP1	TF	GABPA	Gene	Regulatory	0	0.881372	0.118628
STAT3	TF	HNF1A	Gene	Regulatory	0	0.755226	0.244774
TGIF1	TF	MED31	Gene	Regulatory	0	0.757207	0.242793
XRCC6	TF	POU2F1	Gene	Regulatory	0	0.749606	0.250394
TGFB1	Protein	SMAD7	Protein	PPI	925	0.200596	0.799404
TGFB1	Protein	DAXX	Protein	PPI	952	0.0661919	0.933808
TGFB1	Protein	SMAD3	Protein	PPI	928	6.9472e-11	1
TGFB1	Protein	TGFBR1	Protein	PPI	998	0.381252	0.618748
TGFB1	Protein	SMAD2	Protein	PPI	917	3.02453e-08	1
TGFB1	Protein	SMAD4	Protein	PPI	963	3.68956e-10	1
SMAD7	Protein	CTNNB1	Protein	PPI	904	0.822613	0.177387
SMAD2	Protein	FOXO1	Protein	PPI	908	0.637176	0.362824
SMAD2	Protein	MYC	Protein	PPI	990	0.0560453	0.943955
SMAD2	Protein	MED15	Protein	PPI	960	0.864435	0.135565
SMAD2	Protein	TP53	Protein	PPI	955	0.495997	0.504003
SMAD2	Protein	HNF4A	Protein	PPI	732	0.483299	0.516701
SMAD2	Protein	SP1	Protein	PPI	971	0.13807	0.86193
SMAD2	Protein	FOXO4	Protein	PPI	927	0.884115	0.115885
SMAD2	Protein	CREBBP	Protein	PPI	984	0.723255	0.276745
SMAD2	Protein	FOXO3	Protein	PPI	975	0.837865	0.162135
SMAD2	Protein	SIN3A	Protein	PPI	912	0.881994	0.118006
SMAD2	Protein	CTNNB1	Protein	PPI	957	0.822613	0.177387
SMAD2	Protein	EP300	Protein	PPI	992	0.482524	0.517476
SMAD2	Protein	MAX	Protein	PPI	903	0.0384369	0.961563
SMAD2	Protein	CEBPB	Protein	PPI	930	0.801348	0.198652
SMAD2	Protein	TGIF1	Protein	PPI	954	0.737088	0.262912
CREBBP	Protein	HNF1A	Protein	PPI	968	0.570366	0.429634
MED15	Protein	MED31	Protein	PPI	848	0.658904	0.341096
EP300	Protein	POU2F1	Protein	PPI	807	0.486499	0.513501
EP300	Protein	BRD7	Protein	PPI	854	0.500218	0.499782
EP300	Protein	HNF1A	Protein	PPI	846	0.49567	0.50433
ATF2	Protein	POU2F1	Protein	PPI	914	0.750218	0.249782
TP53	Protein	BRD7	Protein	PPI	968	0.659827	0.340173
SP1	Protein	POU2F1	Protein	PPI	789	0.649007	0.350993
SMAD3	Protein	FOXO1	Protein	PPI	959	0.637	0.363
SMAD3	Protein	JUN	Protein	PPI	993	0.452319	0.547681
SMAD3	Protein	ATF2	Protein	PPI	958	0.456669	0.543331
SMAD3	Protein	MED15	Protein	PPI	931	0.864435	0.135565
SMAD3	Protein	TP53	Protein	PPI	914	0.495997	0.504003
SMAD3	Protein	MYC	Protein	PPI	980	0.0560453	0.943955
SMAD3	Protein	FOS	Protein	PPI	977	0.495495	0.504505
SMAD3	Protein	ZEB1	Protein	PPI	907	0.749552	0.250448
SMAD3	Protein	HNF4A	Protein	PPI	974	0.483299	0.516701
SMAD3	Protein	CREBBP	Protein	PPI	993	0.723255	0.276745
SMAD3	Protein	ATF3	Protein	PPI	988	0.685166	0.314834
SMAD3	Protein	STAT3	Protein	PPI	784	0.637763	0.362237
SMAD3	Protein	NR3C1	Protein	PPI	947	0.715503	0.284497
SMAD3	Protein	FOXO4	Protein	PPI	928	0.880689	0.119311
SMAD3	Protein	SP1	Protein	PPI	985	0.13807	0.86193
SMAD3	Protein	CTNNB1	Protein	PPI	958	0.822613	0.177387
SMAD3	Protein	FOXO3	Protein	PPI	969	0.837865	0.162135
SMAD3	Protein	CEBPB	Protein	PPI	989	0.798243	0.201757
SMAD3	Protein	MAX	Protein	PPI	954	0.038288	0.961712
SMAD3	Protein	TGIF1	Protein	PPI	852	0.742833	0.257167
SMAD3	Protein	EP300	Protein	PPI	995	0.482524	0.517476
SMAD3	Protein	E2F4	Protein	PPI	991	0.523537	0.476463
SMAD4	Protein	FOXO1	Protein	PPI	947	0.637	0.363
SMAD4	Protein	MED15	Protein	PPI	925	0.867797	0.132203
SMAD4	Protein	ATF2	Protein	PPI	943	0.456669	0.543331
SMAD4	Protein	JUN	Protein	PPI	991	0.452319	0.547681
SMAD4	Protein	FOS	Protein	PPI	924	0.49577	0.50423
SMAD4	Protein	MYC	Protein	PPI	938	0.0560453	0.943955
SMAD4	Protein	CTNNB1	Protein	PPI	994	0.822613	0.177387
SMAD4	Protein	SIN3A	Protein	PPI	917	0.881994	0.118006
SMAD4	Protein	FOXO3	Protein	PPI	986	0.837865	0.162135
SMAD4	Protein	CEBPB	Protein	PPI	988	0.798243	0.201757
SMAD4	Protein	MAX	Protein	PPI	925	0.038288	0.961712
SMAD4	Protein	EP300	Protein	PPI	994	0.482524	0.517476
SMAD4	Protein	HNF4A	Protein	PPI	983	0.483299	0.516701
SMAD4	Protein	CREBBP	Protein	PPI	987	0.723255	0.276745
SMAD4	Protein	NR3C1	Protein	PPI	902	0.716712	0.283288
SMAD4	Protein	FOXO4	Protein	PPI	928	0.880689	0.119311
SMAD4	Protein	SP1	Protein	PPI	947	0.13807	0.86193
SMAD4	Protein	ATF3	Protein	PPI	961	0.690507	0.309493
DAXX	Protein	CREBBP	Protein	PPI	815	0.723266	0.276734
DAXX	Protein	TP53	Protein	PPI	935	0.496005	0.503995
TGFBR1	Protein	PIK3R1	Protein	PPI	798	0.869	0.131
TGFBR1	Protein	EP300	Protein	PPI	808	0.482591	0.517409
BRCA1	Protein	POU2F1	Protein	PPI	947	0.649007	0.350993
BRCA1	Protein	BRD7	Protein	PPI	814	0.659927	0.340073
PIK3R1	Protein	BRD7	Protein	PPI	868	0.870627	0.129373
MED6	Protein	MED31	Protein	PPI	997	0.870177	0.129823

## Sheet: S2
Vertex.A	Type.A	Vertex.B	Type.B	Relationship	combined_score	Penalty Score	Confidence Score
TGFB1	Protein	SMAD3	Protein	PPI	928	6.9472e-11	1
SMAD3	TF	CREBBP	Gene	Regulatory	0	0.723255	0.276745
SMAD3	Protein	CREBBP	Protein	PPI	993	0.723255	0.276745

## Sheet: S3
Vertex.A	Type.A	Vertex.B	Type.B	Relationship	combined_score	Penalty Score	Confidence Score
TGFB1	Protein	SMAD3	Protein	PPI	928	6.9472e-11	1
SMAD3	TF	EP300	Gene	Regulatory	0	0.482524	0.517476
SMAD3	Protein	EP300	Protein	PPI	995	0.482524	0.517476

## Sheet: S4
Category	Term	Count	X.	PValue	Genes	List.Total	Pop.Hits	Pop.Total	Fold.Enrichment	Bonferroni	Benjamini	FDR
KEGG_PATHWAY	TGF-beta signaling pathway	12	28.5714	8.95129e-14	SMAD2, SMAD4, CREBBP, TGFB1, SMAD3, SP1, MYC, EP300, E2F4, E2F5, TGFBR1, SMAD7	33	108	8465	28.5017	1.4228e-11	1.42325e-11	9.13031e-12
KEGG_PATHWAY	AGE-RAGE signaling pathway in diabetic complications	8	19.0476	6.865e-08	SMAD2, SMAD4, JUN, TGFB1, SMAD3, STAT3, FOXO1, TGFBR1	33	100	8465	20.5212	1.09153e-05	1.21282e-06	7.78033e-07
KEGG_PATHWAY	FoxO signaling pathway	8	19.0476	4.4145e-07	SMAD4, CREBBP, TGFB1, SMAD3, STAT3, EP300, FOXO1, TGFBR1	33	131	8465	15.665	7.01881e-05	5.39928e-06	3.46369e-06
KEGG_PATHWAY	Hippo signaling pathway	8	19.0476	1.5055e-06	SMAD2, SMAD4, TGFB1, SMAD3, MYC, CTNNB1, TGFBR1, SMAD7	33	157	8465	13.0708	0.000239346	1.70982e-05	1.09686e-05
KEGG_PATHWAY	Wnt signaling pathway	8	19.0476	2.66896e-06	SMAD4, CREBBP, JUN, SMAD3, MYC, EP300, CTNNB1, TP53	33	171	8465	12.0007	0.000424275	2.8291e-05	1.81489e-05
KEGG_PATHWAY	Thyroid hormone signaling pathway	7	16.6667	5.03687e-06	CREBBP, RXRA, MYC, EP300, CTNNB1, TP53, FOXO1	33	121	8465	14.8397	0.000800544	5.00539e-05	3.211e-05
KEGG_PATHWAY	MAPK signaling pathway	9	21.4286	1.19078e-05	ATF2, DAXX, JUN, TGFB1, MAX, MYC, FOS, TP53, TGFBR1	33	302	8465	7.64449	0.00189157	9.96497e-05	6.39262e-05
KEGG_PATHWAY	Relaxin signaling pathway	6	14.2857	0.000110067	SMAD2, ATF2, JUN, TGFB1, FOS, TGFBR1	33	129	8465	11.9309	0.0173493	0.000760895	0.000488121
KEGG_PATHWAY	Apelin signaling pathway	5	11.9048	0.00175195	SMAD2, MEF2A, SMAD4, SMAD3, TGFBR1	33	139	8465	9.22716	0.243312	0.00752866	0.00482971
KEGG_PATHWAY	Glucagon signaling pathway	4	9.52381	0.00746257	ATF2, CREBBP, EP300, FOXO1	33	107	8465	9.58935	0.696082	0.026967	0.0172996
KEGG_PATHWAY	Estrogen signaling pathway	4	9.52381	0.0148888	ATF2, JUN, SP1, FOS	33	138	8465	7.43522	0.907922	0.050279	0.0322544
KEGG_PATHWAY	JAK-STAT signaling pathway	4	9.52381	0.0242258	CREBBP, MYC, STAT3, EP300	33	166	8465	6.18109	0.979744	0.0755274	0.0484515

## Sheet: S5
Category	Term	Count	X.	PValue	Genes	List.Total	Pop.Hits	Pop.Total	Fold.Enrichment	Bonferroni	Benjamini	FDR
KEGG_PATHWAY	TGF-beta signaling pathway	15	22.0588	1.08392e-15	TGIF1, SMAD2, CREBBP, SMAD4, TGFB1, SMAD3, HDAC1, TGFBR1, SMAD7, SP1, SIN3A, MYC, EP300, E2F4, E2F5	52	108	8465	22.6095	2.08722e-13	2.03776e-13	1.32238e-13
KEGG_PATHWAY	Thyroid hormone signaling pathway	11	16.1765	1.90818e-09	CREBBP, RXRA, HDAC3, SIN3A, HDAC1, MYC, EP300, CTNNB1, PIK3R1, TP53, FOXO1	52	121	8465	14.799	3.58738e-07	5.97897e-08	3.87997e-08
KEGG_PATHWAY	FoxO signaling pathway	11	16.1765	4.16028e-09	SMAD4, CREBBP, TGFB1, SMAD3, STAT3, EP300, PIK3R1, FOXO4, FOXO3, FOXO1, TGFBR1	52	131	8465	13.6693	7.82133e-07	1.11733e-07	7.25078e-08
KEGG_PATHWAY	AGE-RAGE signaling pathway in diabetic complications	9	13.2353	1.19743e-07	SMAD2, SMAD4, JUN, TGFB1, SMAD3, STAT3, PIK3R1, FOXO1, TGFBR1	52	100	8465	14.651	2.25115e-05	2.25117e-06	1.46087e-06
KEGG_PATHWAY	Hippo signaling pathway	8	11.7647	3.85348e-05	SMAD2, SMAD4, TGFB1, SMAD3, MYC, CTNNB1, TGFBR1, SMAD7	52	157	8465	8.29495	0.00721851	0.000344979	0.000223869
KEGG_PATHWAY	TNF signaling pathway	7	10.2941	5.74707e-05	ATF2, CEBPB, JUN, FOS, PIK3R1, JUNB, CX3CL1	52	114	8465	9.99578	0.0107466	0.000491113	0.000318701
KEGG_PATHWAY	Wnt signaling pathway	8	11.7647	6.64602e-05	SMAD4, CREBBP, JUN, SMAD3, MYC, EP300, CTNNB1, TP53	52	171	8465	7.61583	0.0124172	0.000528674	0.000343075
KEGG_PATHWAY	MAPK signaling pathway	10	14.7059	6.74902e-05	ATF2, DAXX, JUN, TGFB1, JUND, MAX, MYC, FOS, TP53, TGFBR1	52	302	8465	5.39035	0.0126084	0.000528674	0.000343075
KEGG_PATHWAY	Relaxin signaling pathway	7	10.2941	0.000114454	SMAD2, ATF2, JUN, TGFB1, FOS, PIK3R1, TGFBR1	52	129	8465	8.83348	0.0212888	0.000796941	0.000517164
KEGG_PATHWAY	Prolactin signaling pathway	4	5.88235	0.00849327	STAT3, FOS, PIK3R1, FOXO3	52	70	8465	9.3022	0.79882	0.0301271	0.0195506
KEGG_PATHWAY	Estrogen signaling pathway	5	7.35294	0.00934455	ATF2, JUN, SP1, FOS, PIK3R1	52	138	8465	5.89813	0.828819	0.0310501	0.0201495
KEGG_PATHWAY	Apelin signaling pathway	5	7.35294	0.00957928	SMAD2, MEF2A, SMAD4, SMAD3, TGFBR1	52	139	8465	5.8557	0.836278	0.0310501	0.0201495
KEGG_PATHWAY	JAK-STAT signaling pathway	5	7.35294	0.0174344	CREBBP, MYC, STAT3, EP300, PIK3R1	52	166	8465	4.90327	0.963359	0.0520266	0.0337619
KEGG_PATHWAY	IL-17 signaling pathway	4	5.88235	0.0188061	CEBPB, JUN, JUND, FOS	52	94	8465	6.92717	0.971822	0.054622	0.0354462
KEGG_PATHWAY	PI3K-Akt signaling pathway	7	10.2941	0.0188852	ATF2, RXRA, MYC, BRCA1, PIK3R1, FOXO3, TP53	52	354	8465	3.21898	0.972246	0.054622	0.0354462
KEGG_PATHWAY	Glucagon signaling pathway	4	5.88235	0.0263754	ATF2, CREBBP, EP300, FOXO1	52	107	8465	6.08555	0.993429	0.0729202	0.0473206
KEGG_PATHWAY	HIF-1 signaling pathway	4	5.88235	0.0276651	CREBBP, STAT3, EP300, PIK3R1	52	109	8465	5.97389	0.994879	0.0753775	0.0489152

## Sheet: S6
Category	Term	Count	X.	PValue	Genes	List.Total	Pop.Hits	Pop.Total	Fold.Enrichment	Bonferroni	Benjamini	FDR
KEGG_PATHWAY	TGF-beta signaling pathway	25	19.5312	9.20237e-26	HDAC2, HDAC1, SIN3A, MYC, EP300, E2F4, E2F5, SKIL, TGIF1, SMAD2, SMAD1, CREBBP, SMAD4, TGFB1, SMAD3, SMURF2, SMAD9, TGFBR1, TGFBR2, SMAD7, NCOR1, RBL1, TFDP1, SP1, ID2	93	108	8465	21.0698	1.82207e-23	1.82207e-23	1.1503e-23
KEGG_PATHWAY	Thyroid hormone signaling pathway	16	12.5	2.28915e-12	CREBBP, HDAC2, HDAC3, HDAC1, PIK3R1, HIF1A, FOXO1, ACTB, NCOR1, RXRA, SIN3A, MYC, MDM2, EP300, CTNNB1, TP53	93	121	8465	12.0359	4.53255e-10	9.06505e-11	5.72288e-11
KEGG_PATHWAY	FoxO signaling pathway	15	11.7188	1.01391e-10	CREBBP, SMAD4, TGFB1, SMAD3, STAT3, PIK3R1, FOXO4, FOXO3, FOXO1, TGFBR1, TGFBR2, RBL2, CDK2, MDM2, EP300	93	131	8465	10.4223	2.00754e-08	2.23061e-09	1.40821e-09
KEGG_PATHWAY	AGE-RAGE signaling pathway in diabetic complications	11	8.59375	1.08509e-07	SMAD2, EGR1, SMAD4, JUN, TGFB1, SMAD3, STAT3, PIK3R1, FOXO1, TGFBR1, TGFBR2	93	100	8465	10.0124	2.14845e-05	1.19359e-06	7.53532e-07
KEGG_PATHWAY	Hippo signaling pathway	12	9.375	9.27847e-07	SMAD2, SMAD1, SMAD4, TGFB1, SMAD3, MYC, ID2, CTNNB1, TGFBR1, ACTB, TGFBR2, SMAD7	93	157	8465	6.95706	0.000183697	8.35366e-06	5.27378e-06
KEGG_PATHWAY	MAPK signaling pathway	13	10.1562	9.60276e-05	ATF2, JUN, DAXX, TGFB1, JUND, MAX, SRF, FOS, TGFBR1, TGFBR2, RAP1B, MYC, TP53	93	302	8465	3.91814	0.0188348	0.000679053	0.000428695
KEGG_PATHWAY	Relaxin signaling pathway	8	6.25	0.000485075	SMAD2, ATF2, JUN, TGFB1, FOS, PIK3R1, TGFBR1, TGFBR2	93	129	8465	5.64474	0.0915979	0.00274414	0.00173241
KEGG_PATHWAY	Apelin signaling pathway	8	6.25	0.000758489	SMAD2, MEF2A, HDAC4, EGR1, HDAC5, SMAD4, SMAD3, TGFBR1	93	139	8465	5.23865	0.139497	0.00395213	0.00249503
KEGG_PATHWAY	TNF signaling pathway	7	5.46875	0.00145556	ATF2, CEBPB, JUN, FOS, PIK3R1, JUNB, CX3CL1	93	114	8465	5.58904	0.250546	0.00655002	0.00413511
KEGG_PATHWAY	Wnt signaling pathway	8	6.25	0.00251632	SMAD4, CREBBP, JUN, SMAD3, MYC, EP300, CTNNB1, TP53	93	171	8465	4.25832	0.392777	0.0108311	0.00683782
KEGG_PATHWAY	HIF-1 signaling pathway	6	4.6875	0.00653813	CREBBP, STAT3, EP300, ARNT, PIK3R1, HIF1A	93	109	8465	5.01036	0.727141	0.0251106	0.0158527
KEGG_PATHWAY	PI3K-Akt signaling pathway	10	7.8125	0.0144513	RBL2, ATF2, RXRA, MYC, CDK2, MDM2, BRCA1, PIK3R1, FOXO3, TP53	93	354	8465	2.57123	0.94399	0.0501991	0.0316914
