# Supplementary material for: Open MoA: revealing the mechanism of action (MoA) based on network topology and hierarchy
Source: Bioinformatics. 2023 Oct 31;39(11):btad666. doi: 10.1093/bioinformatics/btad666 (PMC10637856; doi:10.1093/bioinformatics/btad666)
Supplement: btad666_Supplementary_Data [file btad666_supplementary_data.zip › Supplementary Table 2.xlsx]

## Sheet: Table Legends
Sheet number	Description
S1	Information for all interactions in TGF-β1 centric network.
S2	Details for the reconstruction of TGF-β1 signaling pathway from TGF-β1 to CREBBP.
S3	Details for the reconstruction of TGF-β1 signaling pathway from TGF-β1 to EP300.
S4	KEGG enrichement results (signaling pathways) of targets from the TGF-β1 subnetwork consisting of edges with top 0.5% PoA.
S5	KEGG enrichement results (signaling pathways) of targets from the TGF-β1 subnetwork consisting of edges with top 1% PoA.
S6	KEGG enrichement results (signaling pathways) of targets from the TGF-β1 subnetwork consisting of edges with top 2% PoA.
S7	Information for all interactions in WNT1 centric network.
S8	Details for the reconstruction of WNT1 signaling pathway from WNT1 to MYC.
S9	Details for the reconstruction of WNT1 signaling pathway from WNT1 to CCND1.
S10	Details for the reconstruction of WNT1 signaling pathway from WNT1 to CCND3.
S11	KEGG enrichement results (signaling pathways) of targets from the WNT1 subnetwork consisting of edges with top 0.5% PoA.
S12	KEGG enrichement results (signaling pathways) of targets from the WNT1 subnetwork consisting of edges with top 1% PoA.
S13	KEGG enrichement results (signaling pathways) of targets from the WNT1 subnetwork consisting of edges with top 2% PoA.

## Sheet: S1
Vertex.A	Type.A	Vertex.B	Type.B	Relationship	combined_score	Penalty Score	Confidence Score
TGFB1	Protein	SMAD3	Protein	PPI	928	2.04866e-11	1
TGFB1	Protein	SMAD4	Protein	PPI	963	1.13653e-10	1
TGFB1	Protein	SMAD2	Protein	PPI	917	1.15827e-08	1
HNF1A	TF	AGR2	Gene	Regulatory	0	0.0272666	0.972733
SMAD3	TF	MAX	Gene	Regulatory	0	0.0334037	0.966596
SMAD4	TF	MAX	Gene	Regulatory	0	0.0334037	0.966596
SMAD3	Protein	MAX	Protein	PPI	954	0.0334037	0.966596
SMAD4	Protein	MAX	Protein	PPI	925	0.0334037	0.966596
SMAD2	Protein	MAX	Protein	PPI	903	0.0335336	0.966466
SMAD3	TF	CTCF	Gene	Regulatory	0	0.0480887	0.951911
SMAD4	TF	CTCF	Gene	Regulatory	0	0.0480887	0.951911
SMAD3	TF	MYC	Gene	Regulatory	0	0.0501489	0.949851
SMAD4	TF	MYC	Gene	Regulatory	0	0.0501489	0.949851
SMAD2	TF	MYC	Gene	Regulatory	0	0.0501489	0.949851
SMAD2	Protein	MYC	Protein	PPI	990	0.0501489	0.949851
SMAD3	Protein	MYC	Protein	PPI	980	0.0501489	0.949851
SMAD4	Protein	MYC	Protein	PPI	938	0.0501489	0.949851
POU2F1	TF	AGR2	Gene	Regulatory	0	0.0545093	0.945491
TGFB1	Protein	DAXX	Protein	PPI	952	0.059197	0.940803
BRD7	TF	AGR2	Gene	Regulatory	0	0.0626093	0.937391
MED31	TF	AGR2	Gene	Regulatory	0	0.082599	0.917401
SMAD2	TF	SP1	Gene	Regulatory	0	0.120365	0.879635
SMAD3	TF	SP1	Gene	Regulatory	0	0.120365	0.879635
SMAD4	TF	SP1	Gene	Regulatory	0	0.120365	0.879635
SMAD2	Protein	SP1	Protein	PPI	971	0.120365	0.879635
SMAD3	Protein	SP1	Protein	PPI	985	0.120365	0.879635
SMAD4	Protein	SP1	Protein	PPI	947	0.120365	0.879635
TGFB1	Protein	SMAD7	Protein	PPI	925	0.189765	0.810235
MAX	TF	LAP3	Gene	Regulatory	0	0.353032	0.646968
TGFB1	Protein	TGFBR1	Protein	PPI	998	0.370061	0.629939
CTCF	TF	NUP85	Gene	Regulatory	0	0.398816	0.601184
SMAD4	TF	JUN	Gene	Regulatory	0	0.426979	0.573021
SMAD3	TF	JUN	Gene	Regulatory	0	0.426979	0.573021
SMAD2	TF	JUN	Gene	Regulatory	0	0.426979	0.573021
SMAD3	Protein	JUN	Protein	PPI	993	0.426979	0.573021
SMAD4	Protein	JUN	Protein	PPI	991	0.426979	0.573021
SMAD3	TF	ATF2	Gene	Regulatory	0	0.440646	0.559354
SMAD4	TF	ATF2	Gene	Regulatory	0	0.440646	0.559354
SMAD3	Protein	ATF2	Protein	PPI	958	0.440646	0.559354
SMAD4	Protein	ATF2	Protein	PPI	943	0.440646	0.559354
SMAD4	TF	HNF4A	Gene	Regulatory	0	0.442714	0.557286
SMAD3	TF	HNF4A	Gene	Regulatory	0	0.442714	0.557286
SMAD2	TF	HNF4A	Gene	Regulatory	0	0.442714	0.557286
SMAD2	Protein	HNF4A	Protein	PPI	732	0.442714	0.557286
SMAD3	Protein	HNF4A	Protein	PPI	974	0.442714	0.557286
SMAD4	Protein	HNF4A	Protein	PPI	983	0.442714	0.557286
SMAD2	TF	EP300	Gene	Regulatory	0	0.469695	0.530305
SMAD3	TF	EP300	Gene	Regulatory	0	0.469695	0.530305
SMAD4	TF	EP300	Gene	Regulatory	0	0.469695	0.530305
SMAD7	TF	EP300	Gene	Regulatory	0	0.469695	0.530305
SMAD2	Protein	EP300	Protein	PPI	992	0.469695	0.530305
SMAD3	Protein	EP300	Protein	PPI	995	0.469695	0.530305
SMAD4	Protein	EP300	Protein	PPI	994	0.469695	0.530305
TGFBR1	Protein	EP300	Protein	PPI	808	0.46976	0.53024
MYC	TF	DPH2	Gene	Regulatory	0	0.474169	0.525831
MAX	TF	DPH2	Gene	Regulatory	0	0.474169	0.525831
SMAD3	TF	FOS	Gene	Regulatory	0	0.478791	0.521209
SMAD3	Protein	FOS	Protein	PPI	977	0.478791	0.521209
SMAD4	Protein	FOS	Protein	PPI	924	0.479056	0.520944
SMAD2	TF	TP53	Gene	Regulatory	0	0.481667	0.518333
SMAD3	TF	TP53	Gene	Regulatory	0	0.481667	0.518333
SMAD2	Protein	TP53	Protein	PPI	955	0.481667	0.518333
SMAD3	Protein	TP53	Protein	PPI	914	0.481667	0.518333
DAXX	TF	TP53	Gene	Regulatory	0	0.481674	0.518326
DAXX	Protein	TP53	Protein	PPI	935	0.481674	0.518326
EP300	TF	POU2F1	Gene	Regulatory	0	0.48548	0.51452
EP300	Protein	POU2F1	Protein	PPI	807	0.48548	0.51452
EP300	TF	HNF1A	Gene	Regulatory	0	0.493993	0.506007
EP300	Protein	HNF1A	Protein	PPI	846	0.493993	0.506007
EP300	Protein	BRD7	Protein	PPI	854	0.500218	0.499782
SMAD2	TF	E2F4	Gene	Regulatory	0	0.511143	0.488857
SMAD3	TF	E2F4	Gene	Regulatory	0	0.511143	0.488857
SMAD4	TF	E2F4	Gene	Regulatory	0	0.511143	0.488857
SMAD3	Protein	E2F4	Protein	PPI	991	0.511143	0.488857
FOXO1	TF	VAPB	Gene	Regulatory	0	0.539969	0.460031
CREBBP	TF	HNF1A	Gene	Regulatory	0	0.568822	0.431178
CTNNB1	TF	HNF1A	Gene	Regulatory	0	0.568822	0.431178
CREBBP	Protein	HNF1A	Protein	PPI	968	0.568822	0.431178
JUN	TF	OSBPL10	Gene	Regulatory	0	0.570582	0.429418
SMAD4	TF	RFX1	Gene	Regulatory	0	0.583582	0.416418
SMAD3	TF	SREBF2	Gene	Regulatory	0	0.59067	0.40933
SMAD2	TF	RXRA	Gene	Regulatory	0	0.59166	0.40834
MYC	TF	MEIS2	Gene	Regulatory	0	0.594289	0.405711
SMAD2	TF	MEF2A	Gene	Regulatory	0	0.607146	0.392854
SMAD4	TF	MEF2A	Gene	Regulatory	0	0.607146	0.392854
DAXX	TF	STAT3	Gene	Regulatory	0	0.616012	0.383988
SMAD3	Protein	STAT3	Protein	PPI	784	0.620804	0.379196
SMAD2	TF	E2F5	Gene	Regulatory	0	0.622068	0.377932
SMAD3	TF	E2F5	Gene	Regulatory	0	0.622068	0.377932
SMAD4	TF	E2F5	Gene	Regulatory	0	0.622068	0.377932
SMAD3	TF	FOXO1	Gene	Regulatory	0	0.624708	0.375292
SMAD4	TF	FOXO1	Gene	Regulatory	0	0.624708	0.375292
SMAD3	Protein	FOXO1	Protein	PPI	959	0.624708	0.375292
SMAD4	Protein	FOXO1	Protein	PPI	947	0.624708	0.375292
SMAD2	Protein	FOXO1	Protein	PPI	908	0.624881	0.375119
DAXX	TF	HSF1	Gene	Regulatory	0	0.626435	0.373565
MAX	TF	STXBP1	Gene	Regulatory	0	0.629907	0.370093
SP1	TF	POU2F1	Gene	Regulatory	0	0.64819	0.35181
MYC	TF	POU2F1	Gene	Regulatory	0	0.64819	0.35181
BRCA1	TF	POU2F1	Gene	Regulatory	0	0.64819	0.35181
SP1	Protein	POU2F1	Protein	PPI	789	0.64819	0.35181
BRCA1	Protein	POU2F1	Protein	PPI	947	0.64819	0.35181
MYC	TF	HNF1A	Gene	Regulatory	0	0.654987	0.345013
MAX	TF	HNF1A	Gene	Regulatory	0	0.654987	0.345013
HNF4A	TF	HNF1A	Gene	Regulatory	0	0.654987	0.345013
MYC	TF	MED31	Gene	Regulatory	0	0.658718	0.341282
MAX	TF	MED31	Gene	Regulatory	0	0.658718	0.341282
MED15	Protein	MED31	Protein	PPI	848	0.658796	0.341204
TP53	TF	BRD7	Gene	Regulatory	0	0.659827	0.340173
E2F5	TF	BRD7	Gene	Regulatory	0	0.659827	0.340173
E2F4	TF	BRD7	Gene	Regulatory	0	0.659827	0.340173
TP53	Protein	BRD7	Protein	PPI	968	0.659827	0.340173
BRCA1	Protein	BRD7	Protein	PPI	814	0.659927	0.340073
SMAD2	TF	BRCA1	Gene	Regulatory	0	0.663664	0.336336
SMAD3	TF	BRCA1	Gene	Regulatory	0	0.663664	0.336336
SMAD4	TF	BRCA1	Gene	Regulatory	0	0.663664	0.336336
SMAD3	TF	ATF3	Gene	Regulatory	0	0.674682	0.325318
SMAD3	Protein	ATF3	Protein	PPI	988	0.674682	0.325318
SMAD4	Protein	ATF3	Protein	PPI	961	0.67994	0.32006
FOS	TF	OSBPL10	Gene	Regulatory	0	0.687931	0.312069
JUND	TF	OSBPL10	Gene	Regulatory	0	0.687931	0.312069
JUNB	TF	OSBPL10	Gene	Regulatory	0	0.687931	0.312069
CTCF	TF	OSBPL10	Gene	Regulatory	0	0.687931	0.312069
TP53	TF	CX3CL1	Gene	Regulatory	0	0.69091	0.30909
SMAD3	TF	NR3C1	Gene	Regulatory	0	0.703207	0.296793
SMAD3	Protein	NR3C1	Protein	PPI	947	0.703207	0.296793
SMAD4	Protein	NR3C1	Protein	PPI	902	0.704395	0.295605
HSF1	TF	LAP3	Gene	Regulatory	0	0.706759	0.293241
SMAD3	TF	CREBBP	Gene	Regulatory	0	0.707272	0.292728
SMAD2	TF	CREBBP	Gene	Regulatory	0	0.707272	0.292728
SMAD4	TF	CREBBP	Gene	Regulatory	0	0.707272	0.292728
SMAD2	Protein	CREBBP	Protein	PPI	984	0.707272	0.292728
SMAD3	Protein	CREBBP	Protein	PPI	993	0.707272	0.292728
SMAD4	Protein	CREBBP	Protein	PPI	987	0.707272	0.292728
DAXX	TF	CREBBP	Gene	Regulatory	0	0.707282	0.292718
DAXX	Protein	CREBBP	Protein	PPI	815	0.707282	0.292718
SMAD2	TF	ZEB1	Gene	Regulatory	0	0.722284	0.277716
SMAD3	TF	ZEB1	Gene	Regulatory	0	0.722284	0.277716
SMAD3	Protein	ZEB1	Protein	PPI	907	0.722284	0.277716
SMAD2	TF	TGIF1	Gene	Regulatory	0	0.734109	0.265891
SMAD2	Protein	TGIF1	Protein	PPI	954	0.734109	0.265891
FOXO3	TF	CSGALNACT1	Gene	Regulatory	0	0.734826	0.265174
FOXO1	TF	CSGALNACT1	Gene	Regulatory	0	0.734826	0.265174
SMAD3	TF	JUND	Gene	Regulatory	0	0.738905	0.261095
SMAD4	TF	JUND	Gene	Regulatory	0	0.738905	0.261095
SMAD3	Protein	TGIF1	Protein	PPI	852	0.739831	0.260169
SMAD3	TF	JUNB	Gene	Regulatory	0	0.740173	0.259827
SMAD4	TF	JUNB	Gene	Regulatory	0	0.740173	0.259827
MAX	TF	THAP11	Gene	Regulatory	0	0.748711	0.251289
NR3C1	TF	POU2F1	Gene	Regulatory	0	0.748977	0.251023
XRCC6	TF	POU2F1	Gene	Regulatory	0	0.748977	0.251023
ATF2	Protein	POU2F1	Protein	PPI	914	0.749589	0.250411
FOS	TF	HNF1A	Gene	Regulatory	0	0.754203	0.245797
STAT3	TF	HNF1A	Gene	Regulatory	0	0.754203	0.245797
CTCF	TF	MED31	Gene	Regulatory	0	0.757065	0.242935
ATF3	TF	MED31	Gene	Regulatory	0	0.757065	0.242935
ATF2	TF	MED31	Gene	Regulatory	0	0.757065	0.242935
TGIF1	TF	MED31	Gene	Regulatory	0	0.757065	0.242935
CTCF	TF	BRD7	Gene	Regulatory	0	0.757914	0.242086
SMAD3	TF	CEBPB	Gene	Regulatory	0	0.772765	0.227235
SMAD4	TF	CEBPB	Gene	Regulatory	0	0.772765	0.227235
SMAD3	Protein	CEBPB	Protein	PPI	989	0.772765	0.227235
SMAD4	Protein	CEBPB	Protein	PPI	988	0.772765	0.227235
SMAD2	Protein	CEBPB	Protein	PPI	930	0.77577	0.22423
CTCF	TF	CX3CL1	Gene	Regulatory	0	0.781533	0.218467
EP300	TF	GABPA	Gene	Regulatory	0	0.79309	0.20691
SP1	TF	TMEM109	Gene	Regulatory	0	0.793667	0.206333
MAX	TF	TMEM109	Gene	Regulatory	0	0.793667	0.206333
SMAD3	TF	XRCC6	Gene	Regulatory	0	0.809751	0.190249
SMAD7	TF	XRCC6	Gene	Regulatory	0	0.809751	0.190249
EP300	TF	PCNA	Gene	Regulatory	0	0.817295	0.182705
HDAC1	TF	PCNA	Gene	Regulatory	0	0.817295	0.182705
SMAD7	TF	CTNNB1	Gene	Regulatory	0	0.819143	0.180857
SMAD4	TF	CTNNB1	Gene	Regulatory	0	0.819143	0.180857
SMAD3	TF	CTNNB1	Gene	Regulatory	0	0.819143	0.180857
SMAD2	TF	CTNNB1	Gene	Regulatory	0	0.819143	0.180857
SMAD7	Protein	CTNNB1	Protein	PPI	904	0.819143	0.180857
SMAD2	Protein	CTNNB1	Protein	PPI	957	0.819143	0.180857
SMAD3	Protein	CTNNB1	Protein	PPI	958	0.819143	0.180857
SMAD4	Protein	CTNNB1	Protein	PPI	994	0.819143	0.180857
MYC	TF	IGHMBP2	Gene	Regulatory	0	0.823117	0.176883
SIN3A	TF	THAP11	Gene	Regulatory	0	0.824535	0.175465
CREBBP	TF	GABPA	Gene	Regulatory	0	0.830727	0.169273
SMAD2	TF	FOXO3	Gene	Regulatory	0	0.831698	0.168302
SMAD3	TF	FOXO3	Gene	Regulatory	0	0.831698	0.168302
SMAD4	TF	FOXO3	Gene	Regulatory	0	0.831698	0.168302
SMAD2	Protein	FOXO3	Protein	PPI	975	0.831698	0.168302
SMAD3	Protein	FOXO3	Protein	PPI	969	0.831698	0.168302
SMAD4	Protein	FOXO3	Protein	PPI	986	0.831698	0.168302
DAXX	TF	HDAC3	Gene	Regulatory	0	0.833484	0.166516
MYC	TF	SLC7A5	Gene	Regulatory	0	0.845298	0.154702
MAX	TF	SLC7A5	Gene	Regulatory	0	0.845298	0.154702
SP1	TF	SLC7A5	Gene	Regulatory	0	0.845298	0.154702
SMAD2	TF	NFYC	Gene	Regulatory	0	0.851221	0.148779
SMAD3	TF	NFYC	Gene	Regulatory	0	0.851221	0.148779
TGIF1	TF	TMEM109	Gene	Regulatory	0	0.85722	0.14278
SREBF2	TF	STXBP1	Gene	Regulatory	0	0.85722	0.14278
SMAD2	TF	MED15	Gene	Regulatory	0	0.864096	0.135904
SMAD3	TF	MED15	Gene	Regulatory	0	0.864096	0.135904
SMAD2	Protein	MED15	Protein	PPI	960	0.864096	0.135904
SMAD3	Protein	MED15	Protein	PPI	931	0.864096	0.135904
RXRA	TF	POU2F1	Gene	Regulatory	0	0.865435	0.134565
SMAD2	TF	MED6	Gene	Regulatory	0	0.867237	0.132763
SMAD4	Protein	MED15	Protein	PPI	925	0.867457	0.132543
TGFBR1	Protein	PIK3R1	Protein	PPI	798	0.868882	0.131118
MED6	Protein	MED31	Protein	PPI	997	0.870129	0.129871
MYC	TF	GABPA	Gene	Regulatory	0	0.870149	0.129851
FOXO1	TF	GABPA	Gene	Regulatory	0	0.870149	0.129851
E2F4	TF	GABPA	Gene	Regulatory	0	0.870149	0.129851
SP1	TF	GABPA	Gene	Regulatory	0	0.870149	0.129851
PIK3R1	Protein	BRD7	Protein	PPI	868	0.870627	0.129373
PML	TF	GATA2	Gene	Regulatory	0	0.873613	0.126387
SMAD3	TF	FOXO4	Gene	Regulatory	0	0.874339	0.125661
SMAD4	TF	FOXO4	Gene	Regulatory	0	0.874339	0.125661
SMAD3	Protein	FOXO4	Protein	PPI	928	0.874339	0.125661
SMAD4	Protein	FOXO4	Protein	PPI	928	0.874339	0.125661
SMAD2	Protein	FOXO4	Protein	PPI	927	0.87774	0.12226
EP300	TF	EGR1	Gene	Regulatory	0	0.877923	0.122077
EP300	Protein	EGR1	Protein	PPI	711	0.877923	0.122077
SMAD2	Protein	SIN3A	Protein	PPI	912	0.879791	0.120209
SMAD4	Protein	SIN3A	Protein	PPI	917	0.879791	0.120209
SMAD3	TF	SRY	Gene	Regulatory	0	0.882993	0.117007
E2F4	TF	PCNA	Gene	Regulatory	0	0.885987	0.114013
TP53	TF	PCNA	Gene	Regulatory	0	0.885987	0.114013
SP1	TF	PCNA	Gene	Regulatory	0	0.885987	0.114013
MYC	TF	PCNA	Gene	Regulatory	0	0.885987	0.114013
E2F5	TF	PCNA	Gene	Regulatory	0	0.885987	0.114013
BRCA1	TF	PCNA	Gene	Regulatory	0	0.885987	0.114013
BRCA1	Protein	PCNA	Protein	PPI	909	0.885987	0.114013
CTCF	TF	SLC7A5	Gene	Regulatory	0	0.894005	0.105995
SMAD2	TF	HDAC1	Gene	Regulatory	0	0.895982	0.104018
SMAD7	Protein	HDAC1	Protein	PPI	977	0.895982	0.104018
SMAD2	Protein	HDAC1	Protein	PPI	962	0.895982	0.104018
SMAD3	Protein	HDAC1	Protein	PPI	906	0.895982	0.104018
SMAD4	Protein	HDAC1	Protein	PPI	984	0.895982	0.104018

## Sheet: S2
Vertex.A	Type.A	Vertex.B	Type.B	Relationship	combined_score	Penalty Score	Confidence Score
TGFB1	Protein	SMAD3	Protein	PPI	928	2.04866e-11	1
SMAD3	TF	CREBBP	Gene	Regulatory	0	0.707272	0.292728
SMAD3	Protein	CREBBP	Protein	PPI	993	0.707272	0.292728

## Sheet: S3
Vertex.A	Type.A	Vertex.B	Type.B	Relationship	combined_score	Penalty Score	Confidence Score
TGFB1	Protein	SMAD3	Protein	PPI	928	2.05e-11	1
SMAD3	TF	EP300	Gene	Regulatory	0	0.469695	0.530305
SMAD3	Protein	EP300	Protein	PPI	995	0.469695	0.530305

## Sheet: S4
Category	Term	Count	X.	PValue	Genes	List.Total	Pop.Hits	Pop.Total	Fold.Enrichment	Bonferroni	Benjamini	FDR
KEGG_PATHWAY	hsa04350:TGF-beta signaling pathway	12	27.907	8.95129e-14	SMAD2, SMAD4, CREBBP, TGFB1, SMAD3, SP1, MYC, EP300, E2F4, E2F5, TGFBR1, SMAD7	33	108	8465	28.5017	1.4228e-11	1.42325e-11	9.13031e-12
KEGG_PATHWAY	hsa04933:AGE-RAGE signaling pathway in diabetic complications	8	18.6047	6.865e-08	SMAD2, SMAD4, JUN, TGFB1, SMAD3, STAT3, FOXO1, TGFBR1	33	100	8465	20.5212	1.09153e-05	1.21282e-06	7.78033e-07
KEGG_PATHWAY	hsa04068:FoxO signaling pathway	8	18.6047	4.4145e-07	SMAD4, CREBBP, TGFB1, SMAD3, STAT3, EP300, FOXO1, TGFBR1	33	131	8465	15.665	7.01881e-05	5.39928e-06	3.46369e-06
KEGG_PATHWAY	hsa04390:Hippo signaling pathway	8	18.6047	1.5055e-06	SMAD2, SMAD4, TGFB1, SMAD3, MYC, CTNNB1, TGFBR1, SMAD7	33	157	8465	13.0708	0.000239346	1.70982e-05	1.09686e-05
KEGG_PATHWAY	hsa04310:Wnt signaling pathway	8	18.6047	2.66896e-06	SMAD4, CREBBP, JUN, SMAD3, MYC, EP300, CTNNB1, TP53	33	171	8465	12.0007	0.000424275	2.8291e-05	1.81489e-05
KEGG_PATHWAY	hsa04919:Thyroid hormone signaling pathway	7	16.2791	5.03687e-06	CREBBP, RXRA, MYC, EP300, CTNNB1, TP53, FOXO1	33	121	8465	14.8397	0.000800544	5.00539e-05	3.211e-05
KEGG_PATHWAY	hsa04010:MAPK signaling pathway	9	20.9302	1.19078e-05	ATF2, DAXX, JUN, TGFB1, MAX, MYC, FOS, TP53, TGFBR1	33	302	8465	7.64449	0.00189157	9.96497e-05	6.39262e-05
KEGG_PATHWAY	hsa04926:Relaxin signaling pathway	6	13.9535	0.000110067	SMAD2, ATF2, JUN, TGFB1, FOS, TGFBR1	33	129	8465	11.9309	0.0173493	0.000760895	0.000488121
KEGG_PATHWAY	hsa04371:Apelin signaling pathway	5	11.6279	0.00175195	SMAD2, MEF2A, SMAD4, SMAD3, TGFBR1	33	139	8465	9.22716	0.243312	0.00752866	0.00482971
KEGG_PATHWAY	hsa04922:Glucagon signaling pathway	4	9.30233	0.00746257	ATF2, CREBBP, EP300, FOXO1	33	107	8465	9.58935	0.696082	0.026967	0.0172996
KEGG_PATHWAY	hsa04915:Estrogen signaling pathway	4	9.30233	0.0148888	ATF2, JUN, SP1, FOS	33	138	8465	7.43522	0.907922	0.050279	0.0322544
KEGG_PATHWAY	hsa04630:JAK-STAT signaling pathway	4	9.30233	0.0242258	CREBBP, MYC, STAT3, EP300	33	166	8465	6.18109	0.979744	0.0755274	0.0484515
KEGG_PATHWAY	hsa04151:PI3K-Akt signaling pathway	5	11.6279	0.0429567	ATF2, RXRA, MYC, BRCA1, TP53	33	354	8465	3.6231	0.999071	0.117173	0.0751674
KEGG_PATHWAY	hsa04024:cAMP signaling pathway	4	9.30233	0.0522176	CREBBP, JUN, EP300, FOS	33	225	8465	4.56027	0.999802	0.132647	0.0850946
KEGG_PATHWAY	hsa04066:HIF-1 signaling pathway	3	6.97674	0.0634517	CREBBP, STAT3, EP300	33	109	8465	7.06005	0.99997	0.155213	0.0995703
KEGG_PATHWAY	hsa04668:TNF signaling pathway	3	6.97674	0.0686376	ATF2, JUN, FOS	33	114	8465	6.7504	0.999988	0.162886	0.104493

## Sheet: S5
Category	Term	Count	X.	PValue	Genes	List.Total	Pop.Hits	Pop.Total	Fold.Enrichment	Bonferroni	Benjamini	FDR
KEGG_PATHWAY	hsa04350:TGF-beta signaling pathway	15	21.4286	1.47e-15	TGIF1, SMAD2, CREBBP, SMAD4, TGFB1, SMAD3, HDAC1, TGFBR1, SMAD7, SP1, SIN3A, MYC, EP300, E2F4, E2F5	53	108	8465	22.1829	2.71e-13	2.76e-13	1.79e-13
KEGG_PATHWAY	hsa04919:Thyroid hormone signaling pathway	11	15.7143	2.33e-09	CREBBP, RXRA, HDAC3, SIN3A, HDAC1, MYC, EP300, CTNNB1, PIK3R1, TP53, FOXO1	53	121	8465	14.5197	4.39e-07	6.27e-08	4.07e-08
KEGG_PATHWAY	hsa04068:FoxO signaling pathway	11	15.7143	5.08e-09	SMAD4, CREBBP, TGFB1, SMAD3, STAT3, EP300, PIK3R1, FOXO4, FOXO3, FOXO1, TGFBR1	53	131	8465	13.4114	9.56e-07	1.19e-07	7.75e-08
KEGG_PATHWAY	hsa04933:AGE-RAGE signaling pathway in diabetic complications	10	14.2857	7.52e-09	SMAD2, EGR1, SMAD4, JUN, TGFB1, SMAD3, STAT3, PIK3R1, FOXO1, TGFBR1	53	100	8465	15.9717	1.41e-06	1.57e-07	1.02e-07
KEGG_PATHWAY	hsa04390:Hippo signaling pathway	8	11.4286	4.38e-05	SMAD2, SMAD4, TGFB1, SMAD3, MYC, CTNNB1, TGFBR1, SMAD7	53	157	8465	8.13845	0.008209	0.000375	0.000243
KEGG_PATHWAY	hsa04668:TNF signaling pathway	7	10	6.43e-05	ATF2, CEBPB, JUN, FOS, PIK3R1, JUNB, CX3CL1	53	114	8465	9.80718	0.012009	0.000525	0.000341
KEGG_PATHWAY	hsa04310:Wnt signaling pathway	8	11.4286	7.55e-05	SMAD4, CREBBP, JUN, SMAD3, MYC, EP300, CTNNB1, TP53	53	171	8465	7.47214	0.014095	0.000591	0.000384
KEGG_PATHWAY	hsa04010:MAPK signaling pathway	10	14.2857	7.91e-05	ATF2, DAXX, JUN, TGFB1, JUND, MAX, MYC, FOS, TP53, TGFBR1	53	302	8465	5.28864	0.014761	0.000595	0.000386
KEGG_PATHWAY	hsa04926:Relaxin signaling pathway	7	10	0.000128	SMAD2, ATF2, JUN, TGFB1, FOS, PIK3R1, TGFBR1	53	129	8465	8.66681	0.023739	0.000858	0.000557
KEGG_PATHWAY	hsa04371:Apelin signaling pathway	6	8.57143	0.001554	SMAD2, MEF2A, EGR1, SMAD4, SMAD3, TGFBR1	53	139	8465	6.89426	0.253454	0.006954	0.004513
KEGG_PATHWAY	hsa04917:Prolactin signaling pathway	4	5.71429	0.008961	STAT3, FOS, PIK3R1, FOXO3	53	70	8465	9.12669	0.815882	0.031196	0.020244
KEGG_PATHWAY	hsa04915:Estrogen signaling pathway	5	7.14286	0.009998	ATF2, JUN, SP1, FOS, PIK3R1	53	138	8465	5.78685	0.848786	0.032975	0.021399
KEGG_PATHWAY	hsa04630:JAK-STAT signaling pathway	5	7.14286	0.018606	CREBBP, MYC, STAT3, EP300, PIK3R1	53	166	8465	4.81075	0.970722	0.055524	0.036031
KEGG_PATHWAY	hsa04657:IL-17 signaling pathway	4	5.71429	0.0198	CEBPB, JUN, JUND, FOS	53	94	8465	6.79647	0.976711	0.058163	0.037744
KEGG_PATHWAY	hsa04151:PI3K-Akt signaling pathway	7	10	0.020623	ATF2, RXRA, MYC, BRCA1, PIK3R1, FOXO3, TP53	53	354	8465	3.15824	0.980111	0.059647	0.038707
KEGG_PATHWAY	hsa04922:Glucagon signaling pathway	4	5.71429	0.027739	ATF2, CREBBP, EP300, FOXO1	53	107	8465	5.97073	0.994951	0.076691	0.049767
KEGG_PATHWAY	hsa04066:HIF-1 signaling pathway	4	5.71429	0.029091	CREBBP, STAT3, EP300, PIK3R1	53	109	8465	5.86117	0.996113	0.079262	0.051436
KEGG_PATHWAY	hsa04722:Neurotrophin signaling pathway	4	5.71429	0.036366	JUN, PIK3R1, FOXO3, TP53	53	119	8465	5.36864	0.999055	0.097668	0.06338
KEGG_PATHWAY	hsa04152:AMPK signaling pathway	4	5.71429	0.037923	HNF4A, PIK3R1, FOXO3, FOXO1	53	121	8465	5.2799	0.999303	0.100417	0.065164
KEGG_PATHWAY	hsa04024:cAMP signaling pathway	5	7.14286	0.048777	CREBBP, JUN, EP300, FOS, PIK3R1	53	225	8465	3.54927	0.999917	0.125617	0.081517
KEGG_PATHWAY	hsa04330:Notch signaling pathway	3	4.28571	0.055398	CREBBP, HDAC1, EP300	53	62	8465	7.72824	0.999978	0.140741	0.091332
KEGG_PATHWAY	hsa04662:B cell receptor signaling pathway	3	4.28571	0.093877	JUN, FOS, PIK3R1	53	84	8465	5.70418	1	0.223403	0.144974
KEGG_PATHWAY	hsa04012:ErbB signaling pathway	3	4.28571	0.095773	JUN, MYC, PIK3R1	53	85	8465	5.63707	1	0.225067	0.146054

## Sheet: S6
Category	Term	Count	X.	PValue	Genes	List.Total	Pop.Hits	Pop.Total	Fold.Enrichment	Bonferroni	Benjamini	FDR
KEGG_PATHWAY	hsa04350:TGF-beta signaling pathway	27	19.708	3.08e-28	HDAC2, HDAC1, SIN3A, MYC, EP300, E2F4, E2F5, SKIL, TGIF1, SMAD2, SMAD1, CREBBP, SMAD4, TGFB1, SMAD3, SMURF2, SMAD9, TGFBR1, TGFBR2, SMAD7, NCOR1, RBL1, TFDP1, SP1, ID2, ID1, ID3	98	108	8465	21.5944	6.17e-26	6.17e-26	4.47e-26
KEGG_PATHWAY	hsa04919:Thyroid hormone signaling pathway	16	11.6788	5.09e-12	CREBBP, HDAC2, HDAC3, HDAC1, PIK3R1, HIF1A, FOXO1, ACTB, NCOR1, RXRA, SIN3A, MYC, MDM2, EP300, CTNNB1, TP53	98	121	8465	11.4218	1.02e-09	2.04e-10	1.48e-10
KEGG_PATHWAY	hsa04068:FoxO signaling pathway	15	10.9489	2.11e-10	CREBBP, SMAD4, TGFB1, SMAD3, STAT3, PIK3R1, FOXO4, FOXO3, FOXO1, TGFBR1, TGFBR2, RBL2, CDK2, MDM2, EP300	98	131	8465	9.89056	4.22e-08	4.22e-09	3.06e-09
KEGG_PATHWAY	hsa04933:AGE-RAGE signaling pathway in diabetic complications	11	8.0292	1.8e-07	SMAD2, EGR1, SMAD4, JUN, TGFB1, SMAD3, STAT3, PIK3R1, FOXO1, TGFBR1, TGFBR2	98	100	8465	9.50153	3.61e-05	2e-06	1.45e-06
KEGG_PATHWAY	hsa04390:Hippo signaling pathway	13	9.48905	1.99e-07	SMAD2, SMAD1, SMAD4, TGFB1, SMAD3, TGFBR1, ACTB, TGFBR2, SMAD7, MYC, ID2, ID1, CTNNB1	98	157	8465	7.15228	3.98e-05	2.1e-06	1.52e-06
KEGG_PATHWAY	hsa04010:MAPK signaling pathway	13	9.48905	0.000161	ATF2, JUN, DAXX, TGFB1, JUND, MAX, SRF, FOS, TGFBR1, TGFBR2, RAP1B, MYC, TP53	98	302	8465	3.71824	0.03167	0.001097	0.000795
KEGG_PATHWAY	hsa04926:Relaxin signaling pathway	8	5.83942	0.000668	SMAD2, ATF2, JUN, TGFB1, FOS, PIK3R1, TGFBR1, TGFBR2	98	129	8465	5.35675	0.125097	0.003748	0.002717
KEGG_PATHWAY	hsa04371:Apelin signaling pathway	8	5.83942	0.001039	SMAD2, MEF2A, HDAC4, EGR1, HDAC5, SMAD4, SMAD3, TGFBR1	98	139	8465	4.97137	0.187756	0.005127	0.003717
KEGG_PATHWAY	hsa04668:TNF signaling pathway	7	5.10949	0.001911	ATF2, CEBPB, JUN, FOS, PIK3R1, JUNB, CX3CL1	98	114	8465	5.30389	0.317832	0.008488	0.006154
KEGG_PATHWAY	hsa04310:Wnt signaling pathway	8	5.83942	0.003393	SMAD4, CREBBP, JUN, SMAD3, MYC, EP300, CTNNB1, TP53	98	171	8465	4.04106	0.493232	0.014136	0.010249
KEGG_PATHWAY	hsa04066:HIF-1 signaling pathway	6	4.37956	0.008147	CREBBP, STAT3, EP300, ARNT, PIK3R1, HIF1A	98	109	8465	4.75473	0.805248	0.030743	0.022288
KEGG_PATHWAY	hsa04630:JAK-STAT signaling pathway	7	5.10949	0.01183	PIAS4, CREBBP, MYC, STAT3, EP300, PIK3R1, PIAS1	98	166	8465	3.64243	0.907463	0.040794	0.029576
KEGG_PATHWAY	hsa04151:PI3K-Akt signaling pathway	10	7.29927	0.019845	RBL2, ATF2, RXRA, MYC, CDK2, MDM2, BRCA1, PIK3R1, FOXO3, TP53	98	354	8465	2.44004	0.981848	0.064017	0.046412
KEGG_PATHWAY	hsa04330:Notch signaling pathway	4	2.91971	0.03392	HDAC2, CREBBP, HDAC1, EP300	98	62	8465	5.57275	0.998994	0.099764	0.072329
KEGG_PATHWAY	hsa04917:Prolactin signaling pathway	4	2.91971	0.046014	STAT3, FOS, PIK3R1, FOXO3	98	70	8465	4.93586	0.999919	0.127817	0.092667
KEGG_PATHWAY	hsa04722:Neurotrophin signaling pathway	5	3.64963	0.047442	RAP1B, JUN, PIK3R1, FOXO3, TP53	98	119	8465	3.62931	0.99994	0.129977	0.094233
KEGG_PATHWAY	hsa04115:p53 signaling pathway	4	2.91971	0.052759	CDK2, MDM2, MDM4, TP53	98	74	8465	4.66906	0.99998	0.13884	0.100659
KEGG_PATHWAY	hsa04915:Estrogen signaling pathway	5	3.64963	0.073563	ATF2, JUN, SP1, FOS, PIK3R1	98	138	8465	3.12962	1	0.179422	0.130081
KEGG_PATHWAY	hsa04657:IL-17 signaling pathway	4	2.91971	0.092936	CEBPB, JUN, JUND, FOS	98	94	8465	3.67564	1	0.223942	0.162358

## Sheet: S7
Vertex.A	Type.A	Vertex.B	Type.B	Relationship	combined_score	Penalty Score	Confidence Score
WNT1	Protein	GSK3B	Protein	PPI	717	0	1
GSK3B	Protein	MYC	Protein	PPI	767	2.34322e-194	1
GSK3B	Protein	TP53	Protein	PPI	943	4.47576e-82	1
GSK3B	Protein	SMAD3	Protein	PPI	770	1.58457e-47	1
WNT1	Protein	LRP5	Protein	PPI	985	3.55325e-15	1
WNT1	Protein	LRP6	Protein	PPI	988	4.66407e-15	1
LRP5	Protein	CTNNB1	Protein	PPI	976	8.4597e-15	1
LRP6	Protein	CTNNB1	Protein	PPI	980	8.5531e-15	1
GSK3B	Protein	CTNNB1	Protein	PPI	997	9.00853e-15	1
MYC	TF	GABPA	Gene	Regulatory	0	2.06198e-14	1
TP53	TF	EGR1	Gene	Regulatory	0	7.8459e-11	1
SMAD3	TF	CTCF	Gene	Regulatory	0	9.84584e-11	1
MYC	TF	MAX	Gene	Regulatory	0	3.08097e-07	1
SMAD3	TF	MAX	Gene	Regulatory	0	3.08097e-07	1
SMAD3	Protein	MAX	Protein	PPI	954	3.08097e-07	1
MYC	Protein	MAX	Protein	PPI	999	3.08097e-07	1
MYC	TF	YY1	Gene	Regulatory	0	1.67048e-06	0.999998
MYC	Protein	YY1	Protein	PPI	892	1.67048e-06	0.999998
TP53	Protein	YY1	Protein	PPI	732	1.91746e-06	0.999998
MYC	TF	SP1	Gene	Regulatory	0	2.4923e-06	0.999998
SMAD3	TF	SP1	Gene	Regulatory	0	2.4923e-06	0.999998
TP53	TF	SP1	Gene	Regulatory	0	2.4923e-06	0.999998
TP53	Protein	SP1	Protein	PPI	994	2.4923e-06	0.999998
SMAD3	Protein	SP1	Protein	PPI	985	2.4923e-06	0.999998
MYC	Protein	SP1	Protein	PPI	913	2.4923e-06	0.999998
CTNNB1	Protein	HNF4A	Protein	PPI	955	4.57061e-06	0.999995
TP53	TF	NFYA	Gene	Regulatory	0	8.41257e-06	0.999992
TP53	Protein	NFYA	Protein	PPI	973	8.41257e-06	0.999992
CTNNB1	Protein	PPARG	Protein	PPI	942	1.06232e-05	0.999989
GSK3B	Protein	HSP90AA1	Protein	PPI	726	1.13512e-05	0.999989
MYC	TF	E2F1	Gene	Regulatory	0	2.20511e-05	0.999978
TP53	TF	E2F1	Gene	Regulatory	0	2.20511e-05	0.999978
TP53	Protein	E2F1	Protein	PPI	867	2.20511e-05	0.999978
MYC	TF	NOP56	Gene	Regulatory	0	2.68e-05	0.999973
MYC	TF	PSMB5	Gene	Regulatory	0	3.2e-05	0.999968
CTNNB1	Protein	JUN	Protein	PPI	992	9.04842e-05	0.99991
CTNNB1	TF	TCF3	Gene	Regulatory	0	0.000194299	0.999806
MYC	TF	MXI1	Gene	Regulatory	0	0.000541454	0.999459
MYC	Protein	MXI1	Protein	PPI	772	0.000541454	0.999459
TP53	TF	PFN1	Gene	Regulatory	0	0.00067082	0.999329
MYC	TF	PFN1	Gene	Regulatory	0	0.00067082	0.999329
MYC	TF	POU2F1	Gene	Regulatory	0	0.00120248	0.998798
CTNNB1	TF	EP300	Gene	Regulatory	0	0.00219483	0.997805
CTNNB1	Protein	EP300	Protein	PPI	997	0.00219483	0.997805
CTNNB1	TF	CEBPA	Gene	Regulatory	0	0.00279888	0.997201
MYC	TF	ELK1	Gene	Regulatory	0	0.00321928	0.996781
GSK3B	Protein	FBXW7	Protein	PPI	870	0.00374398	0.996256
HSP90AA1	Protein	AHR	Protein	PPI	995	0.00379236	0.996208
EP300	TF	DPYSL2	Gene	Regulatory	0	0.00592273	0.994077
GSK3B	Protein	BTRC	Protein	PPI	955	0.00838546	0.991615
MYC	TF	CREB1	Gene	Regulatory	0	0.0101446	0.989855
TP53	Protein	CREB1	Protein	PPI	925	0.0111929	0.988807
CTNNB1	Protein	POU5F1	Protein	PPI	945	0.013515	0.986485
SMAD3	TF	HNF4A	Gene	Regulatory	0	0.015651	0.984349
TP53	TF	HNF4A	Gene	Regulatory	0	0.015651	0.984349
TP53	Protein	HNF4A	Protein	PPI	783	0.015651	0.984349
SMAD3	Protein	HNF4A	Protein	PPI	974	0.015651	0.984349
SMAD3	TF	ATF2	Gene	Regulatory	0	0.0184328	0.981567
SMAD3	Protein	ATF2	Protein	PPI	958	0.0184328	0.981567
CTNNB1	TF	NFKB1	Gene	Regulatory	0	0.0190874	0.980913
CTNNB1	Protein	NFKB1	Protein	PPI	864	0.0190874	0.980913
TP53	TF	E2F4	Gene	Regulatory	0	0.023906	0.976094
SMAD3	TF	E2F4	Gene	Regulatory	0	0.023906	0.976094
SMAD3	Protein	E2F4	Protein	PPI	991	0.023906	0.976094
TP53	TF	STAT1	Gene	Regulatory	0	0.0276163	0.972384
TCF3	TF	DPYSL2	Gene	Regulatory	0	0.0327352	0.967265
POU5F1	TF	DPYSL2	Gene	Regulatory	0	0.0327352	0.967265
SMAD3	TF	ZEB1	Gene	Regulatory	0	0.0335322	0.966468
SMAD3	Protein	ZEB1	Protein	PPI	907	0.0335322	0.966468
CTNNB1	TF	HNF1A	Gene	Regulatory	0	0.034213	0.965787
CTNNB1	TF	FOXO4	Gene	Regulatory	0	0.0407421	0.959258
CTNNB1	Protein	FOXO4	Protein	PPI	952	0.0407421	0.959258
SMAD3	TF	JUN	Gene	Regulatory	0	0.0418016	0.958198
MYC	TF	JUN	Gene	Regulatory	0	0.0418016	0.958198
SMAD3	Protein	JUN	Protein	PPI	993	0.0418016	0.958198
CTNNB1	TF	FOXO1	Gene	Regulatory	0	0.0447952	0.955205
CTNNB1	Protein	FOXO1	Protein	PPI	991	0.0447952	0.955205
TP53	Protein	JUN	Protein	PPI	706	0.0448943	0.955106
FBXW7	Protein	JUN	Protein	PPI	869	0.0448943	0.955106
CTNNB1	TF	RXRA	Gene	Regulatory	0	0.0454637	0.954536
CTNNB1	Protein	RXRA	Protein	PPI	868	0.0454637	0.954536
GSK3B	Protein	FBXW11	Protein	PPI	755	0.0468217	0.953178
TP53	TF	TBP	Gene	Regulatory	0	0.0533142	0.946686
MYC	TF	TBP	Gene	Regulatory	0	0.0533142	0.946686
TP53	Protein	TBP	Protein	PPI	946	0.0533142	0.946686
MYC	Protein	TBP	Protein	PPI	708	0.0533142	0.946686
TP53	TF	FOS	Gene	Regulatory	0	0.0556829	0.944317
SMAD3	TF	FOS	Gene	Regulatory	0	0.0556829	0.944317
SMAD3	Protein	FOS	Protein	PPI	977	0.0556829	0.944317
MYC	TF	TCF3	Gene	Regulatory	0	0.0579193	0.942081
CTNNB1	Protein	RELA	Protein	PPI	784	0.0634413	0.936559
MYC	TF	GATA2	Gene	Regulatory	0	0.0672653	0.932735
MYC	TF	FOXA1	Gene	Regulatory	0	0.068765	0.931235
MYC	TF	ATF6	Gene	Regulatory	0	0.0738397	0.92616
STAT3	TF	OXA1L	Gene	Regulatory	0	0.0745627	0.925437
SMAD3	TF	SREBF2	Gene	Regulatory	0	0.0754383	0.924562
PPARG	TF	DPYSL2	Gene	Regulatory	0	0.0769592	0.923041
FOXO4	TF	JAG1	Gene	Regulatory	0	0.0771024	0.922898
MAX	TF	MRPL12	Gene	Regulatory	0	0.0772623	0.922738
E2F4	TF	MRPL12	Gene	Regulatory	0	0.0772623	0.922738
GSK3B	Protein	YWHAZ	Protein	PPI	774	0.0833679	0.916632
FBXW7	Protein	SREBF1	Protein	PPI	719	0.0833955	0.916604
TP53	Protein	SREBF2	Protein	PPI	826	0.0870136	0.912986
TP53	TF	NFIC	Gene	Regulatory	0	0.0902551	0.909745
MYC	TF	PPP2R3C	Gene	Regulatory	0	0.097722	0.902278
TP53	TF	E2F2	Gene	Regulatory	0	0.105045	0.894955
MYC	TF	E2F2	Gene	Regulatory	0	0.105045	0.894955
MYC	TF	FOXJ2	Gene	Regulatory	0	0.105208	0.894792
GSK3B	Protein	SNAI1	Protein	PPI	849	0.125574	0.874426
MYC	TF	STAT5A	Gene	Regulatory	0	0.125975	0.874025
MYC	TF	EP300	Gene	Regulatory	0	0.129957	0.870043
SMAD3	TF	EP300	Gene	Regulatory	0	0.129957	0.870043
TP53	TF	EP300	Gene	Regulatory	0	0.129957	0.870043
TP53	Protein	EP300	Protein	PPI	999	0.129957	0.870043
SMAD3	Protein	EP300	Protein	PPI	995	0.129957	0.870043
MYC	Protein	EP300	Protein	PPI	993	0.129957	0.870043
MYC	TF	STAT3	Gene	Regulatory	0	0.134173	0.865827
TP53	TF	STAT3	Gene	Regulatory	0	0.134173	0.865827
CTNNB1	Protein	SOX9	Protein	PPI	971	0.136168	0.863832
MYC	TF	CEBPA	Gene	Regulatory	0	0.140927	0.859073
TP53	TF	CEBPA	Gene	Regulatory	0	0.140927	0.859073
MYC	TF	MZF1	Gene	Regulatory	0	0.143968	0.856032
SMAD3	Protein	STAT3	Protein	PPI	784	0.144099	0.855901
HSP90AA1	Protein	STAT3	Protein	PPI	921	0.144099	0.855901
FOXO1	TF	JAG1	Gene	Regulatory	0	0.160342	0.839658
MYC	TF	XBP1	Gene	Regulatory	0	0.163467	0.836533
TP53	TF	MIF	Gene	Regulatory	0	0.165745	0.834255
MYC	TF	MIF	Gene	Regulatory	0	0.165745	0.834255
MYC	TF	MEIS1	Gene	Regulatory	0	0.174084	0.825916
YY1	TF	DPYSL2	Gene	Regulatory	0	0.180929	0.819071
SREBF2	TF	DPYSL2	Gene	Regulatory	0	0.180929	0.819071
NFYC	TF	DPYSL2	Gene	Regulatory	0	0.180929	0.819071
NFYB	TF	DPYSL2	Gene	Regulatory	0	0.180929	0.819071
E2F1	TF	DPYSL2	Gene	Regulatory	0	0.180929	0.819071
MYC	TF	NFYC	Gene	Regulatory	0	0.189642	0.810358
SMAD3	TF	NFYC	Gene	Regulatory	0	0.189642	0.810358
MYC	Protein	NFYC	Protein	PPI	968	0.189642	0.810358
TP53	TF	CEBPB	Gene	Regulatory	0	0.200798	0.799202
MYC	TF	CEBPB	Gene	Regulatory	0	0.200798	0.799202
SMAD3	TF	CEBPB	Gene	Regulatory	0	0.200798	0.799202
SMAD3	Protein	CEBPB	Protein	PPI	989	0.200798	0.799202
MAX	TF	TUFM	Gene	Regulatory	0	0.203957	0.796043
TP53	TF	E2F3	Gene	Regulatory	0	0.205953	0.794047
HDAC1	TF	SPEN	Gene	Regulatory	0	0.207083	0.792917
GSK3B	Protein	TBK1	Protein	PPI	759	0.231227	0.768773
SMAD3	Protein	POU5F1	Protein	PPI	796	0.238198	0.761802
DVL1	Protein	SMAD1	Protein	PPI	743	0.239625	0.760375
MYC	TF	NFIL3	Gene	Regulatory	0	0.240232	0.759768
TP53	TF	E2F5	Gene	Regulatory	0	0.242646	0.757354
MYC	TF	E2F5	Gene	Regulatory	0	0.242646	0.757354
SMAD3	TF	E2F5	Gene	Regulatory	0	0.242646	0.757354
MYC	TF	NFYB	Gene	Regulatory	0	0.251773	0.748227
TP53	TF	NFYB	Gene	Regulatory	0	0.251773	0.748227
TP53	Protein	NFYB	Protein	PPI	953	0.251773	0.748227
MYC	Protein	NFYB	Protein	PPI	939	0.251773	0.748227
MYC	TF	ATF7	Gene	Regulatory	0	0.254699	0.745301
MYC	TF	NR2F2	Gene	Regulatory	0	0.26223	0.73777
MYC	TF	STAT6	Gene	Regulatory	0	0.268955	0.731045
MYC	TF	ATF1	Gene	Regulatory	0	0.27194	0.72806
FBXW11	Protein	NFKB1	Protein	PPI	792	0.272122	0.727878
BTRC	Protein	NFKB1	Protein	PPI	831	0.272122	0.727878
YY1	TF	OXA1L	Gene	Regulatory	0	0.273062	0.726938
STAT6	TF	OXA1L	Gene	Regulatory	0	0.273062	0.726938
MXI1	TF	MRPL12	Gene	Regulatory	0	0.277961	0.722039
MYC	TF	ATF4	Gene	Regulatory	0	0.280139	0.719861
CTNNB1	Protein	HDAC1	Protein	PPI	876	0.283557	0.716443
BTRC	Protein	ATF4	Protein	PPI	752	0.285583	0.714417
TBP	TF	MT1X	Gene	Regulatory	0	0.288365	0.711635
E2F1	TF	MT1X	Gene	Regulatory	0	0.288365	0.711635
GSK3B	Protein	DISC1	Protein	PPI	885	0.292459	0.707541
DISC1	Protein	ATF4	Protein	PPI	878	0.292459	0.707541
TP53	TF	PCNA	Gene	Regulatory	0	0.294097	0.705903
MYC	TF	PCNA	Gene	Regulatory	0	0.294097	0.705903
YY1	TF	CIAPIN1	Gene	Regulatory	0	0.294154	0.705846
MIF	TF	CIAPIN1	Gene	Regulatory	0	0.294154	0.705846
MYC	TF	HLF	Gene	Regulatory	0	0.294815	0.705185
TP53	TF	ATF3	Gene	Regulatory	0	0.29661	0.70339
SMAD3	TF	ATF3	Gene	Regulatory	0	0.29661	0.70339
TP53	Protein	ATF3	Protein	PPI	796	0.29661	0.70339
SMAD3	Protein	ATF3	Protein	PPI	988	0.29661	0.70339
SMAD3	TF	NR3C1	Gene	Regulatory	0	0.305664	0.694336
TP53	TF	NR3C1	Gene	Regulatory	0	0.305664	0.694336
TP53	Protein	NR3C1	Protein	PPI	955	0.305664	0.694336
SMAD3	Protein	NR3C1	Protein	PPI	947	0.305664	0.694336
GSK3B	Protein	APC	Protein	PPI	995	0.308163	0.691837
TBK1	Protein	STAT6	Protein	PPI	853	0.310224	0.689776
CTNNB1	Protein	FOXO3	Protein	PPI	997	0.312888	0.687112
HSP90AA1	Protein	NR3C1	Protein	PPI	997	0.320623	0.679377
MYC	TF	HNF1A	Gene	Regulatory	0	0.324636	0.675364
TP53	TF	TOPORS	Gene	Regulatory	0	0.333251	0.666749
TP53	Protein	TOPORS	Protein	PPI	768	0.333251	0.666749
MYC	TF	FOXO4	Gene	Regulatory	0	0.344097	0.655903
SMAD3	TF	FOXO4	Gene	Regulatory	0	0.344097	0.655903
SMAD3	Protein	FOXO4	Protein	PPI	928	0.344097	0.655903
TP53	Protein	FOXO4	Protein	PPI	898	0.350172	0.649828
YWHAZ	Protein	FOXO4	Protein	PPI	960	0.350172	0.649828
SMAD3	TF	FOXO1	Gene	Regulatory	0	0.355149	0.644851
SMAD3	Protein	FOXO1	Protein	PPI	959	0.355149	0.644851
MYC	TF	PATZ1	Gene	Regulatory	0	0.356395	0.643605
CTNNB1	Protein	ABL1	Protein	PPI	921	0.356647	0.643353
MYC	TF	RXRA	Gene	Regulatory	0	0.356907	0.643093
YWHAZ	Protein	FOXO1	Protein	PPI	962	0.358493	0.641507
TP53	Protein	PATZ1	Protein	PPI	726	0.359984	0.640016
MYC	TF	BPTF	Gene	Regulatory	0	0.375941	0.624059
MYC	TF	HSF1	Gene	Regulatory	0	0.380776	0.619224
TP53	TF	RELA	Gene	Regulatory	0	0.390538	0.609462
MYC	TF	RELA	Gene	Regulatory	0	0.390538	0.609462
TP53	Protein	RELA	Protein	PPI	896	0.390538	0.609462
FBXW11	Protein	RELA	Protein	PPI	782	0.398833	0.601167
BTRC	Protein	RELA	Protein	PPI	805	0.398833	0.601167
CTNNB1	TF	SMAD2	Gene	Regulatory	0	0.407395	0.592605
CTNNB1	Protein	SMAD2	Protein	PPI	957	0.407395	0.592605
TP53	TF	TFAP4	Gene	Regulatory	0	0.408339	0.591661
MYC	TF	TFAP4	Gene	Regulatory	0	0.408339	0.591661
DVL2	Protein	SMURF2	Protein	PPI	850	0.422847	0.577153
SREBF1	TF	DPYSL2	Gene	Regulatory	0	0.425357	0.574643
POU2F1	TF	DPYSL2	Gene	Regulatory	0	0.425357	0.574643
NFYA	TF	DPYSL2	Gene	Regulatory	0	0.425357	0.574643
ELK1	TF	DPYSL2	Gene	Regulatory	0	0.425357	0.574643
CTNNB1	TF	SMAD4	Gene	Regulatory	0	0.433432	0.566568
CTNNB1	Protein	SMAD4	Protein	PPI	994	0.433432	0.566568
HSP90AA1	Protein	HSF1	Protein	PPI	989	0.439203	0.560797
CTNNB1	TF	HIF1A	Gene	Regulatory	0	0.441988	0.558012
CTNNB1	Protein	HIF1A	Protein	PPI	957	0.441988	0.558012
CTNNB1	TF	CREBBP	Gene	Regulatory	0	0.445955	0.554045
CTNNB1	Protein	CREBBP	Protein	PPI	997	0.445955	0.554045
GABPA	TF	TUFM	Gene	Regulatory	0	0.451616	0.548384
ELK1	TF	TUFM	Gene	Regulatory	0	0.451616	0.548384
CTCF	TF	TUFM	Gene	Regulatory	0	0.451616	0.548384
TP53	TF	TGIF1	Gene	Regulatory	0	0.474435	0.525565
SMAD3	TF	SRY	Gene	Regulatory	0	0.480053	0.519947
TBP	TF	JAG1	Gene	Regulatory	0	0.480861	0.519139
MYC	TF	JUNB	Gene	Regulatory	0	0.487014	0.512986
SMAD3	TF	JUNB	Gene	Regulatory	0	0.487014	0.512986
MYC	TF	JUND	Gene	Regulatory	0	0.497958	0.502042
SMAD3	TF	JUND	Gene	Regulatory	0	0.497958	0.502042
MYC	TF	DDIT3	Gene	Regulatory	0	0.49889	0.50111
HNF4A	TF	TLX2	Gene	Regulatory	0	0.501908	0.498092
HDAC2	TF	SPEN	Gene	Regulatory	0	0.509236	0.490764
SOX9	TF	SPEN	Gene	Regulatory	0	0.509236	0.490764
MYC	TF	FXR2	Gene	Regulatory	0	0.514535	0.485465
MYC	TF	SMAD9	Gene	Regulatory	0	0.521201	0.478799
SMAD3	TF	SMAD9	Gene	Regulatory	0	0.521201	0.478799
SMAD3	Protein	SMAD9	Protein	PPI	918	0.521201	0.478799
STAT1	TF	OXA1L	Gene	Regulatory	0	0.522553	0.477447
SMAD3	Protein	TGIF1	Protein	PPI	852	0.536894	0.463106
GABPA	TF	CIAPIN1	Gene	Regulatory	0	0.542359	0.457641
EGR1	TF	CIAPIN1	Gene	Regulatory	0	0.542359	0.457641
ATF6	TF	CIAPIN1	Gene	Regulatory	0	0.542359	0.457641
FBXW11	Protein	NFKB2	Protein	PPI	872	0.549456	0.450544
BTRC	Protein	NFKB2	Protein	PPI	824	0.549456	0.450544
SMAD3	TF	SKIL	Gene	Regulatory	0	0.565885	0.434115
SMAD3	Protein	SKIL	Protein	PPI	993	0.565885	0.434115
TP53	TF	HDAC1	Gene	Regulatory	0	0.569576	0.430424
TP53	Protein	HDAC1	Protein	PPI	963	0.569576	0.430424
MYC	TF	RARA	Gene	Regulatory	0	0.570085	0.429915
GSK3B	Protein	CSNK1A1	Protein	PPI	980	0.572311	0.427689
MYC	TF	STAT5B	Gene	Regulatory	0	0.573778	0.426222
MYC	TF	FOSL1	Gene	Regulatory	0	0.583116	0.416884
CTNNB1	TF	SMARCA4	Gene	Regulatory	0	0.583126	0.416874
CTNNB1	Protein	SMARCA4	Protein	PPI	994	0.583126	0.416874
CSNK1A1	Protein	NFATC3	Protein	PPI	951	0.59191	0.40809
MYC	TF	ATF7IP	Gene	Regulatory	0	0.592535	0.407465
GSK3B	Protein	AURKA	Protein	PPI	717	0.59534	0.40466

## Sheet: S8
Vertex.A	Type.A	Vertex.B	Type.B	Relationship	combined_score	Penalty Score	Confidence Score
WNT1	Protein	LRP5	Protein	PPI	985	3.55325e-15	1
LRP5	Protein	CTNNB1	Protein	PPI	976	8.4597e-15	1
CTNNB1	TF	GSK3B	Gene	Regulatory	0	0.881864	0.118136
CTNNB1	Protein	GSK3B	Protein	PPI	997	0.881864	0.118136
GSK3B	Protein	TP53	Protein	PPI	943	4.47576e-82	1
TP53	TF	MYC	Gene	Regulatory	0	1	0

## Sheet: S9
Vertex.A	Type.A	Vertex.B	Type.B	Relationship	combined_score	Penalty Score	Confidence Score
WNT1	Protein	GSK3B	Protein	PPI	717	0	1
GSK3B	Protein	CTNNB1	Protein	PPI	997	9.00853e-15	1
CTNNB1	TF	CCND1	Gene	Regulatory	0	0.974041	0.0259591

[truncated: 4 more sheets: S10, S11, S12, S13]
